# Supplementary material for: Carbonized Solid Fuel Production from Polylactic Acid and Paper Waste Due to Torrefaction
Source: Materials (Basel). 2021 Nov 20;14(22):7051. doi: 10.3390/ma14227051 (PMC8620361; doi:10.3390/ma14227051)
Supplement: Supplementary file 1 [file materials-14-07051-s001.zip]

Archive with 1 entries (1 files):
- materials-1454398-supplementary.xlsx
