# Supplementary material for: Carbonized Solid Fuel Production from Polylactic Acid and Paper Waste Due to Torrefaction
Source: Materials (Basel). 2021 Nov 20;14(22):7051. doi: 10.3390/ma14227051 (PMC8620361; doi:10.3390/ma14227051)
Supplement: Supplementary file 1 [file materials-14-07051-s001.zip › materials-1454398-supplementary.xlsx]

## Sheet: 1. Read me
This file contains data on the fuel properties of carbonized solid fuels (CSF) produced from biodegradable plastic (PLA) and paper (PAP). This ("read me") sheet is a guide on how to read the data. • The second spreadsheet ("2. CSF production") contains data about the CSF mass yield - MY, energy densification ratio - EDr, and energy yield - EY of torrefaction process. • The third spreadsheet ("3. …

## Sheet: 2. CSF production
The table presents values of the mass yield - MY, energy densification ratio - EDr, energy yield - EY of PLA and PAP material. Temperatures 200-300 °C with intervals of 20 °C in residence time 20, 40, and 60 minutes were used. Analysis has been done in four replications.
Material, -	Temperature, °C	Time, min	MY, %	EDr, -	EY, %
PLA	200	20	99.5491	0.99731	99.2813
PLA	200	20	99.6237	1.0556	105.163
PLA	200	20	99.6055	0.986392	98.25
PLA	200	40	99.1223	1.03244	102.337
PLA	200	40	99.5471	0.993485	98.8986
PLA	200	40	99.4979	1.00152	99.6495
PLA	200	60	99.1139	1.00083	99.1963
PLA	200	60	99.5293	1.01452	100.975
PLA	200	60	99.5477	0.998844	99.4327
PLA	220	20	99.8589	0.998104	99.6696
PLA	220	20	99.5791	1.01766	101.337
PLA	220	20	99.6007	1.01687	101.281
PLA	220	40	99.4849	1.00331	99.8144
PLA	220	40	99.5834	1.01165	100.743
PLA	220	40	99.6231	1.04359	103.965
PLA	220	60	98.7207	1.00545	99.2583
PLA	220	60	99.6332	1.01078	100.707
PLA	220	60	99.6316	1.01349	100.976
PLA	240	20	99.2215	1.03608	102.801
PLA	240	20	99.7033	1.00126	99.829
PLA	240	20	99.6678	1.00633	100.299
PLA	240	40	98.8233	1.00979	99.7907
PLA	240	40	99.49	1.00728	100.214
PLA	240	40	99.519	1.01907	101.417
PLA	240	60	98.8153	1.01397	100.195
PLA	240	60	98.9279	1.00537	99.4591
PLA	240	60	98.354	1.02114	100.433
PLA	260	20	98.2985	1.0095	99.232
PLA	260	20	99.1209	0.996091	98.7334
PLA	260	20	99.7005	0.991102	98.8134
PLA	260	40	97.8464	1.01532	99.3451
PLA	260	40	99.3002	1.00882	100.176
PLA	260	40	99.4677	0.968395	96.324
PLA	260	60	99.2641	1.01432	100.686
PLA	260	60	99.2088	0.997972	99.0076
PLA	260	60	99.3567	1.01421	100.769
PLA	280	20	97.4076	1.00919	98.3026
PLA	280	20	99.2683	1.01577	100.833
PLA	280	20	99.2892	0.991886	98.4836
PLA	280	40	97.2498	0.997851	97.0408
PLA	280	40	96.1102	1.00522	96.6116
PLA	280	40	99.2737	1.01082	100.348
PLA	280	60	97.244	1.01306	98.5143
PLA	280	60	97.577	0.990466	96.6467
PLA	280	60	98.8458	0.994913	98.343
PLA	300	20	97.7962	1.00109	97.9025
PLA	300	20	99.4204	0.996838	99.106
PLA	300	20	99.3333	0.99061	98.4005
PLA	300	40	95.0658	0.991816	94.2878
PLA	300	40	96.3493	0.995016	95.8691
PLA	300	40	96.3319	0.993732	95.7282
PLA	300	60	71.2242	1.01259	72.1212
PLA	300	60	86.0008	1.01682	87.4477
PLA	300	60	87.2292	0.993892	86.6964
PAP	200	20	97.8448	1.06368	104.076
PAP	200	20	93.2868	0.973238	90.7902
PAP	200	20	93.4404	1.02534	95.8078
PAP	200	40	99.7531	0.981569	97.9145
PAP	200	40	93.3021	0.999601	93.2648
PAP	200	40	93.1935	0.977461	91.093
PAP	200	60	99.1084	1.0089	99.9906
PAP	200	60	92.295	1.01432	93.6169
PAP	200	60	93.0641	0.998631	92.9366
PAP	220	20	93.1861	0.985335	91.8196
PAP	220	20	93.1477	0.976262	90.9366
PAP	220	20	93.0703	0.980257	91.2328
PAP	220	40	98.8654	1.00108	98.9726
PAP	220	40	92.9213	1.00114	93.0274
PAP	220	40	93.0411	0.994123	92.4942
PAP	220	60	97.0449	0.982996	95.3947
PAP	220	60	92.8236	0.989101	91.8119
PAP	220	60	93.0703	1.00103	93.1659
PAP	240	20	98.7927	0.993153	98.1163
PAP	240	20	93.0334	1.00628	93.6173
PAP	240	20	93.0786	0.987104	91.8783
PAP	240	40	94.2893	0.984765	92.8528
PAP	240	40	92.22	0.984365	90.7782
PAP	240	40	91.878	1.00359	92.2083
PAP	240	60	92.9613	1.00742	93.6509
PAP	240	60	89.7578	0.993951	89.2149
PAP	240	60	91.0129	0.983053	89.4705
PAP	260	20	96.0144	0.98699	94.7653
PAP	260	20	93.0856	0.979058	91.1362
PAP	260	20	92.3014	0.971926	89.7101
PAP	260	40	92.3014	0.989786	91.3586
PAP	260	40	90.1543	0.995321	89.7325
PAP	260	40	89.8412	0.991555	89.0825
PAP	260	60	87.7751	0.988816	86.7934
PAP	260	60	84.949	0.982197	83.4366
PAP	260	60	83.7574	0.976719	81.8074
PAP	280	20	91.2696	0.999201	91.1967
PAP	280	20	88.0117	0.979857	86.2389
PAP	280	20	85.9504	0.991384	85.2099
PAP	280	40	56.9705	1.08245	61.6679
PAP	280	40	83.0369	1.10693	91.9163
PAP	280	40	81.0992	1.07127	86.8791
PAP	280	60	51.537	1.07954	55.6365
PAP	280	60	75.294	1.0828	81.5281
PAP	280	60	66.7228	1.11509	74.4022
PAP	300	20	59.5235	1.04611	62.2678
PAP	300	20	86.6121	1.06767	92.4735
PAP	300	20	86.7975	1.09729	95.242
PAP	300	40	45.9831	1.11361	51.2072
PAP	300	40	42.3343	1.10539	46.796
PAP	300	40	38.9748	1.12251	43.7497
PAP	300	60	35.8183	1.1022	39.4788
PAP	300	60	42.8794	1.1119	47.6775
PAP	300	60	42.0234	1.09769	46.1286

## Sheet: 3. Proximate analysis
The table presents results from proximate analysis, and high heating value determination of raw and torrefied PLA and PAP at different torrefaction conditions. Proximate analysis has been done in three replications for each material. Volatile matter - VM, ash content - AC, fixed carbon - FC, volatile solids – VS, combustible part content – CP, and high heating value – HHV.
Material, -	Temperature, °C	Tiem, min	VM, %	FC, %	AC, %	VS, %	CP, %	HHV, J x g-1
PLA	Raw	Raw	100	0	0	100	100	19420.9
PLA	Raw	Raw	100	0	0	100	100	19347.8
PLA	Raw	Raw	100	0	0	100	100	19492.1
PLA	200	20	100	0	0	100	100	19368
PLA	200	20	100	0	0	100	100	20500
PLA	200	20	100	0	0	100	100	19156
PLA	200	40	100	0	0	100	100	20050.2
PLA	200	40	100	0	0	100	100	19293.7
PLA	200	40	100	0	0	100	100	19449.8
PLA	200	60	100	0	0	100	100	19436.4
PLA	200	60	100	0	0	100	100	19702.3
PLA	200	60	100	0	0	100	100	19397.8
PLA	220	20	100	0	0	100	100	19383.4
PLA	220	20	100	0	0	100	100	19763.1
PLA	220	20	100	0	0	100	100	19747.8
PLA	220	40	100	0	0	100	100	19484.6
PLA	220	40	100	0	0	100	100	19646.4
PLA	220	40	100	0	0	100	100	20266.7
PLA	220	60	100	0	0	100	100	19526
PLA	220	60	100	0	0	100	100	19629.6
PLA	220	60	100	0	0	100	100	19682.2
PLA	240	20	100	0	0	100	100	20120.9
PLA	240	20	100	0	0	100	100	19444.7
PLA	240	20	100	0	0	100	100	19543.2
PLA	240	40	100	0	0	100	100	19610.3
PLA	240	40	100	0	0	100	100	19561.6
PLA	240	40	100	0	0	100	100	19790.6
PLA	240	60	100	0	0	100	100	19691.5
PLA	240	60	100	0	0	100	100	19524.5
PLA	240	60	100	0	0	100	100	19830.8
PLA	260	20	100	0	0	100	100	19604.7
PLA	260	20	100	0	0	100	100	19344.3
PLA	260	20	100	0	0	100	100	19247.4
PLA	260	40	100	0	0	100	100	19717.7
PLA	260	40	100	0	0	100	100	19591.4
PLA	260	40	100	0	0	100	100	18806.5
PLA	260	60	100	0	0	100	100	19698.4
PLA	260	60	100	0	0	100	100	19380.9
PLA	260	60	100	0	0	100	100	19696.3
PLA	280	20	100	0	0	100	100	19598.7
PLA	280	20	100	0	0	100	100	19726.4
PLA	280	20	100	0	0	100	100	19262.7
PLA	280	40	100	0	0	100	100	19378.5
PLA	280	40	100	0	0	100	100	19521.6
PLA	280	40	100	0	0	100	100	19630.4
PLA	280	60	100	0	0	100	100	19673.9
PLA	280	60	100	0	0	100	100	19235.1
PLA	280	60	100	0	0	100	100	19321.5
PLA	300	20	100	0	0	100	100	19441.4
PLA	300	20	100	0	0	100	100	19358.8
PLA	300	20	100	0	0	100	100	19237.9
PLA	300	40	100	0	0	100	100	19261.3
PLA	300	40	100	0	0	100	100	19323.5
PLA	300	40	100	0	0	100	100	19298.5
PLA	300	60	100	0	0	100	100	19664.8
PLA	300	60	100	0	0	100	100	19747
PLA	300	60	100	0	0	100	100	19301.6
PAP	Raw	Raw	87.8338	8.57507	3.5911	96.2914	96.4089	17813
PAP	Raw	Raw	88.0743	8.28645	3.63926	96.3395	96.3607	17596
PAP	Raw	Raw	88.7173	7.60561	3.67705	96.323	96.323	17166
PAP	200	20	85.7914	10.7718	3.43686	96.5631	96.5631	17641
PAP	200	20	86.1045	10.443	3.45253	96.5166	96.5475	17056
PAP	200	20	87.985	8.57894	3.43608	96.5942	96.5639	17969
PAP	200	40	87.4172	8.8596	3.72318	96.2453	96.2768	17202
PAP	200	40	85.6863	10.7821	3.53162	96.3841	96.4684	17518
PAP	200	40	85.6373	10.7867	3.576	96.3493	96.424	17130
PAP	200	60	87.5912	8.96302	3.44574	96.5359	96.5543	17681
PAP	200	60	87.175	9.28579	3.53917	96.3226	96.4608	17776
PAP	200	60	85.4031	11.2292	3.36772	96.5836	96.6323	17501
PAP	220	20	89.0446	7.51036	3.44506	96.4616	96.5549	17268
PAP	220	20	88.0259	8.56745	3.40666	96.5349	96.5933	17109
PAP	220	20	86.8639	9.68222	3.45387	96.474	96.5461	17179
PAP	220	40	85.3919	11.2644	3.34363	96.3582	96.6564	17544
PAP	220	40	87.3578	9.30593	3.33629	96.4564	96.6637	17545
PAP	220	40	87.3171	9.31396	3.36896	96.4783	96.631	17422
PAP	220	60	86.2768	10.2076	3.51555	96.3619	96.4844	17227
PAP	220	60	86.5794	9.93691	3.48371	96.3595	96.5163	17334
PAP	220	60	86.4865	10.0512	3.46232	96.4116	96.5377	17543
PAP	240	20	84.3155	12.2471	3.4374	96.3694	96.5626	17405
PAP	240	20	85.6485	10.7129	3.63859	96.1922	96.3614	17635
PAP	240	20	86.6273	9.80979	3.56287	96.2076	96.4371	17299
PAP	240	40	84.6154	11.8848	3.49986	96.2932	96.5001	17258
PAP	240	40	84.7611	11.6277	3.61117	96.1258	96.3888	17251
PAP	240	40	84.6429	11.8097	3.54746	96.2714	96.4525	17588
PAP	240	60	84.8598	11.6294	3.51083	96.2844	96.4892	17655
PAP	240	60	84.8105	11.6231	3.56642	96.1795	96.4336	17419
PAP	240	60	84.6082	11.8424	3.54943	96.2522	96.4506	17228
PAP	260	20	86.8739	9.66553	3.46055	96.2132	96.5395	17297
PAP	260	20	86.3032	10.0601	3.63668	96.1261	96.3633	17158
PAP	260	20	85.458	10.8584	3.68367	96.0366	96.3163	17033
PAP	260	40	84.2256	12.0768	3.69756	95.9902	96.3024	17346
PAP	260	40	83.0755	13.2	3.72448	95.9369	96.2755	17443
PAP	260	40	84.7269	11.8455	3.4276	96.0827	96.5724	17377
PAP	260	60	81.6304	14.3696	4	95.5827	96	17329
PAP	260	60	81.0938	14.8145	4.09178	95.5354	95.9082	17213
PAP	260	60	82.9238	13.1561	3.92004	95.8849	96.08	17117
PAP	280	20	82.3893	13.9783	3.63243	96.4814	96.3676	17511
PAP	280	20	83.9869	12.4646	3.54851	96.376	96.4515	17172
PAP	280	20	84.4523	11.7749	3.77284	96.1679	96.2272	17374
PAP	280	40	65.5502	28.0059	6.44389	93.3865	93.5561	18970
PAP	280	40	70.2381	23.66	6.1019	93.671	93.8981	19399
PAP	280	40	67.8942	26.3695	5.73629	94.1832	94.2637	18774
PAP	280	60	58.9888	34.5341	6.47716	93.2624	93.5228	18919
PAP	280	60	66.8712	25.726	7.40286	92.2597	92.5971	18976
PAP	280	60	74.7231	18.2598	7.01711	92.749	92.9829	19542
PAP	300	20	66.7526	27.1943	6.05308	93.7183	93.9469	18333
PAP	300	20	71.8535	22.1892	5.95721	93.8343	94.0428	18711
PAP	300	20	69.3031	25.1403	5.55662	94.2319	94.4434	19230
PAP	300	40	61.5866	31.1511	7.26222	92.2333	92.7378	19516
PAP	300	40	62.8959	28.8526	8.2515	91.3054	91.7485	19372
PAP	300	40	57.8632	34.453	7.68375	91.9827	92.3162	19672
PAP	300	60	55.5085	34.6287	9.86282	89.6666	90.1372	19316
PAP	300	60	55.774	34.6585	9.56759	89.9677	90.4324	19486
PAP	300	60	55.7143	34.4791	9.80662	90.0349	90.1934	19237

## Sheet: 4. TG-DTG-DSC 
The tables contain data about thermogravimetric analysis. TG-DTG and DSC experiments were performed for PLA and PAP material. In the left table is data related to PLA, while on the right side is data related to PAP. The experiment was done without a repetition. The materials were heated from 30 °C to 800 °C with 10 °C x min-1.
PLA						PAP
Temperature,°C	Time, min	TG, %	DTG, % x min-1	DSC, mW x mg-1		Temperature,°C	Time, min	TG, %	DTG, % x min-1	DSC, mW x mg-1
30.074	0	100	0	-0.044464		30.045	0	100	0	-0.0400165
30.574	0.23346	100.011	0.6611	-0.0330693		30.545	0.23346	100	0.19746	-0.0264753
31.074	0.39474	99.755	0.62217	-0.0233893		31.045	0.39474	100	0.21434	-0.00378296
31.574	0.51743	99.8331	0.57872	-0.00807429		31.545	0.51743	99.9994	0.17757	0.0161088
32.074	0.62436	99.746	0.56089	0.000656581		32.045	0.62436	99.9825	0.12976	0.0262304
32.574	0.72182	99.6951	0.55482	0.00661225		32.545	0.72182	99.9735	0.0868593	0.0322411
33.074	0.81234	99.4777	0.52856	0.0101014		33.045	0.81234	99.9697	0.0567725	0.037634
33.574	0.89708	99.7029	0.46488	0.0118641		33.545	0.89708	99.9688	0.0411151	0.0428965
34.074	0.97675	99.4128	0.37448	0.0147328		34.045	0.97675	99.9685	0.037823	0.049573
34.574	1.05217	99.4609	0.27827	0.0148873		34.545	1.05217	99.9674	0.0436208	0.0558372
35.074	1.12418	99.4099	0.1964	0.0171		35.045	1.12418	99.965	0.0551204	0.0610677
35.574	1.19342	99.4513	0.14286	0.0197373		35.545	1.19342	99.9609	0.069245	0.0622228
36.074	1.26019	99.4505	0.11747	0.0196102		36.045	1.26019	99.9554	0.0836419	0.0630531
36.574	1.32482	99.4834	0.11058	0.0174918		36.545	1.32482	99.949	0.096508	0.0685906
37.074	1.38747	99.5045	0.11278	0.0186084		37.045	1.38747	99.942	0.10686	0.0732103
37.574	1.44846	99.3718	0.1179	0.0205038		37.545	1.44846	99.9344	0.11418	0.0748688
38.074	1.50793	99.3417	0.12599	0.0200389		38.045	1.50793	99.9266	0.11802	0.0781437
38.574	1.56614	99.4277	0.13857	0.0199958		38.545	1.56614	99.9186	0.11824	0.0774892
39.074	1.62325	99.3947	0.15683	0.0181066		39.045	1.62325	99.9109	0.11486	0.0813347
39.574	1.67925	99.3298	0.18027	0.0203828		39.545	1.67925	99.9035	0.10809	0.0828055
40.074	1.73417	99.5065	0.20519	0.0201438		40.045	1.73417	99.8967	0.0984467	0.0852431
40.574	1.78804	99.3208	0.2275	0.0192746		40.545	1.78804	99.8907	0.086698	0.088731
41.074	1.84088	99.404	0.2425	0.0207844		41.045	1.84088	99.8858	0.0739623	0.0922501
41.574	1.89292	99.3177	0.24518	0.0241118		41.545	1.89292	99.8821	0.0617002	0.0923361
42.074	1.94429	99.3256	0.23313	0.0196271		42.045	1.94429	99.8798	0.0512756	0.0939101
42.574	1.99505	99.3398	0.20753	0.0216365		42.545	1.99505	99.8787	0.0442419	0.0964597
43.074	2.04531	99.2446	0.17262	0.0209036		43.045	2.04531	99.8787	0.0418733	0.0970581
43.574	2.09507	99.3159	0.13456	0.020589		43.545	2.09507	99.8793	0.0451168	0.098444
44.074	2.1443	99.2725	0.10077	0.0194029		44.045	2.1443	99.88	0.0543853	0.0996485
44.574	2.19303	99.3341	0.077942	0.0203878		44.545	2.19303	99.8803	0.0694359	0.10369
45.074	2.24127	99.2818	0.0701962	0.0220096		45.045	2.24127	99.8792	0.0894266	0.10504
45.574	2.28903	99.3953	0.0781668	0.0196996		45.545	2.28903	99.8764	0.11296	0.10539
46.074	2.3363	99.2314	0.0995112	0.020652		46.045	2.3363	99.8713	0.1381	0.10663
46.574	2.38308	99.4257	0.12983	0.0206095		46.545	2.38308	99.8638	0.16299	0.10909
47.074	2.42947	99.3281	0.16547	0.0200492		47.045	2.42947	99.8539	0.18529	0.10823
47.574	2.47541	99.2351	0.20159	0.0200438		47.545	2.47541	99.8422	0.20331	0.11091
48.074	2.52102	99.3527	0.23383	0.021845		48.045	2.52102	99.8293	0.21573	0.11271
48.574	2.56635	99.218	0.25921	0.0208586		48.545	2.56635	99.8158	0.22196	0.11154
49.074	2.61143	99.1635	0.27578	0.019566		49.045	2.61143	99.8025	0.22185	0.11399
49.574	2.65624	99.3636	0.28191	0.0205239		49.545	2.65624	99.7901	0.21592	0.11614
50.074	2.70079	99.2512	0.27684	0.0218579		50.045	2.70079	99.7788	0.20503	0.11656
50.574	2.74508	99.1861	0.2611	0.0204117		50.545	2.74508	99.769	0.19034	0.11798
51.074	2.78915	99.0988	0.23646	0.0230591		51.045	2.78915	99.7607	0.17331	0.11904
51.574	2.83295	99.201	0.20507	0.0180625		51.545	2.83295	99.7539	0.15515	0.12109
52.074	2.87658	99.1513	0.16966	0.0205414		52.045	2.87658	99.7483	0.13717	0.12126
52.574	2.92005	99.1516	0.13337	0.022469		52.545	2.92005	99.7439	0.12032	0.12075
53.074	2.96333	99.0641	0.0983118	0.0188334		53.045	2.96333	99.7404	0.1055	0.12078
53.574	3.00642	99.2792	0.0664481	0.0212789		53.545	3.00642	99.7376	0.0932887	0.1238
54.074	3.04935	99.1408	0.0391308	0.0215531		54.045	3.04935	99.7352	0.0840932	0.12094
54.574	3.09211	99.065	0.0175122	0.0188755		54.545	3.09211	99.7333	0.078069	0.12329
55.074	3.13468	99.0979	0.0025422	0.0188241		55.045	3.13468	99.7315	0.0752437	0.12419
55.574	3.1771	99.2947	-0.0055927	0.0204333		55.545	3.1771	99.7297	0.0753631	0.12709
56.074	3.2194	99.3482	-0.00677492	0.0209329		56.045	3.2194	99.7278	0.0780849	0.12732
56.574	3.2616	99.1471	-0.00152436	0.0203351		56.545	3.2616	99.7254	0.0829043	0.12672
57.074	3.30372	99.1564	0.00882115	0.018494		57.045	3.30372	99.7226	0.0891933	0.12661
57.574	3.34579	99.2328	0.0220436	0.0191997		57.545	3.34579	99.7191	0.0963184	0.12806
58.074	3.38782	99.2492	0.0351256	0.0192483		58.045	3.38782	99.7148	0.10347	0.12969
58.574	3.42978	99.129	0.0449937	0.0205839		58.545	3.42978	99.7098	0.10994	0.13002
59.074	3.47168	99.1915	0.0494678	0.0189452		59.045	3.47168	99.7042	0.11508	0.13099
59.574	3.51348	99.0623	0.0472568	0.0169001		59.545	3.51348	99.6981	0.11837	0.1297
60.074	3.55516	99.1057	0.038241	0.0201301		60.045	3.55516	99.6917	0.11946	0.13372
60.574	3.59676	99.1383	0.0241293	0.0208155		60.545	3.59676	99.6852	0.1182	0.1318
61.074	3.6383	99.2902	0.00780969	0.0177419		61.045	3.6383	99.679	0.11467	0.13232
61.574	3.67979	99.1205	-0.00716541	0.0170746		61.545	3.67979	99.6732	0.10912	0.13083
62.074	3.72129	99.0241	-0.0169739	0.0175957		62.045	3.72129	99.6681	0.10204	0.13208
62.574	3.76281	99.0726	-0.0183028	0.0160095		62.545	3.76281	99.6638	0.0939849	0.13266
63.074	3.80433	99.2345	-0.00922113	0.0161834		63.045	3.80433	99.6603	0.0856385	0.13066
63.574	3.84583	99.2344	0.00987313	0.0156081		63.545	3.84583	99.6575	0.0776932	0.13249
64.074	3.88734	99.1698	0.0364267	0.013998		64.045	3.88734	99.6554	0.0707363	0.13027
64.574	3.92883	99.0799	0.066427	0.00935079		64.545	3.92883	99.6538	0.0652764	0.13098
65.074	3.97033	99.177	0.0960131	0.00463356		65.045	3.97033	99.6524	0.0616906	0.13148
65.574	4.01186	99.2263	0.12162	0.00387917		65.545	4.01186	99.6511	0.0601649	0.13374
66.074	4.05342	99.0617	0.14054	-0.00139899		66.045	4.05342	99.6497	0.0607639	0.13335
66.574	4.09503	99.0445	0.15078	-0.006104		66.545	4.09503	99.6481	0.0634205	0.1312
67.074	4.13669	99.1257	0.15184	-0.00920931		67.045	4.13669	99.6462	0.0679935	0.1308
67.574	4.1784	99.2243	0.14349	-0.010298		67.545	4.1784	99.6438	0.0742547	0.12998
68.074	4.22013	99.1657	0.1255	-0.0110297		68.045	4.22013	99.641	0.0819372	0.1298
68.574	4.2619	99.0958	0.0988781	-0.00669928		68.545	4.2619	99.6378	0.0907584	0.13332
69.074	4.30369	99.0233	0.06559	-0.00534278		69.045	4.30369	99.634	0.10046	0.13321
69.574	4.34549	99.0977	0.0284742	-0.00444744		69.545	4.34549	99.6298	0.11074	0.13149
70.074	4.38732	99.1142	-0.00831564	-0.00465616		70.045	4.38732	99.6251	0.12138	0.13124
70.574	4.42918	99.0386	-0.0404838	-0.00438128		70.545	4.42918	99.6199	0.13215	0.13405
71.074	4.47113	99.0674	-0.0648264	-0.00337478		71.045	4.47113	99.6141	0.14289	0.13158
71.574	4.51317	99.125	-0.0796841	-0.00420364		71.545	4.51317	99.6078	0.15351	0.1334
72.074	4.55532	99.1137	-0.0857402	-0.00424376		72.045	4.55532	99.6009	0.16397	0.13395
72.574	4.59753	99.1224	-0.0849043	-0.00239966		72.545	4.59753	99.5936	0.17428	0.13169
73.074	4.63984	99.0776	-0.0797671	-0.00130474		73.045	4.63984	99.586	0.18454	0.13341
73.574	4.68217	99.1985	-0.0725242	-0.000790436		73.545	4.68217	99.578	0.19489	0.13382
74.074	4.72454	99.2112	-0.0640445	-3.82474e-05		74.045	4.72454	99.5697	0.20547	0.13375
74.574	4.76696	99.055	-0.0539051	0.000742714		74.545	4.76696	99.5612	0.21647	0.13419
75.074	4.80943	99.0358	-0.0406626	0.00491925		75.045	4.80943	99.5523	0.22799	0.13332
75.574	4.85196	99.2252	-0.0230702	0.0050632		75.545	4.85196	99.5431	0.24008	0.13407
76.074	4.89457	99.1622	-0.00078124	0.00699484		76.045	4.89457	99.5334	0.25269	0.1347
76.574	4.9372	99.1756	0.0250091	0.00894751		76.545	4.9372	99.523	0.26562	0.13352
77.074	4.9799	99.169	0.051339	0.010611		77.045	4.9799	99.5118	0.2785	0.13607
77.574	5.02266	99.2268	0.0747037	0.0105774		77.545	5.02266	99.4997	0.29083	0.13547
78.074	5.06545	99.0978	0.0918383	0.0128817		78.045	5.06545	99.4866	0.30202	0.136
78.574	5.10829	99.0684	0.0990377	0.0132745		78.545	5.10829	99.4726	0.31142	0.13528
79.074	5.15122	99.1886	0.0947405	0.0131849		79.045	5.15122	99.4579	0.31846	0.13573
79.574	5.19422	99.0471	0.0806579	0.0143305		79.545	5.19422	99.4426	0.32267	0.13549
80.074	5.23727	99.0658	0.0605856	0.015925		80.045	5.23727	99.427	0.32374	0.13575
80.574	5.28043	99.1953	0.0405327	0.0182013		80.545	5.28043	99.4115	0.32153	0.1379
81.074	5.32364	99.0684	0.0271402	0.0188757		81.045	5.32364	99.3963	0.31613	0.13886
81.574	5.36688	98.9305	0.0247158	0.0187639		81.545	5.36688	99.3816	0.30776	0.13913
82.074	5.41014	99.2197	0.0344822	0.0192638		82.045	5.41014	99.3678	0.29691	0.13684
82.574	5.45347	99.2199	0.0540414	0.0223614		82.545	5.45347	99.3548	0.28409	0.13717
83.074	5.49686	99.0368	0.0777909	0.0216944		83.045	5.49686	99.3427	0.2698	0.13879
83.574	5.54034	99.1441	0.0987963	0.0221633		83.545	5.54034	99.3315	0.25468	0.14013
84.074	5.58394	99.1089	0.11092	0.023363		84.045	5.58394	99.3211	0.23924	0.14008
84.574	5.62762	98.984	0.11112	0.0246763		84.545	5.62762	99.3114	0.22399	0.14036
85.074	5.67138	99.0358	0.0997036	0.0255882		85.045	5.67138	99.3024	0.20921	0.14214
85.574	5.71518	99.0762	0.0794271	0.0267261		85.545	5.71518	99.294	0.19525	0.14338
86.074	5.75908	99.0498	0.0539576	0.0249077		86.045	5.75908	99.2861	0.18233	0.14071
86.574	5.80307	99.0711	0.0270506	0.0272844		86.545	5.80307	99.2788	0.17075	0.14536
87.074	5.84719	99.071	0.000847031	0.0285336		87.045	5.84719	99.272	0.16069	0.14431
87.574	5.89142	99.0922	-0.0227225	0.0280389		87.545	5.89142	99.2658	0.1525	0.1471
88.074	5.93577	99.0949	-0.0419173	0.0304351		88.045	5.93577	99.2601	0.14639	0.14847
88.574	5.98019	99.0881	-0.0545327	0.0306444		88.545	5.98019	99.2548	0.14258	0.14955
89.074	6.02469	99.1204	-0.0578649	0.0319883		89.045	6.02469	99.2497	0.14127	0.15004
89.574	6.06922	99.1057	-0.0496201	0.0314967		89.545	6.06922	99.2447	0.14257	0.15005
90.074	6.11384	99.0648	-0.0293399	0.0327793		90.045	6.11384	99.2395	0.14647	0.15307
90.574	6.15855	99.048	-0.000143504	0.0332375		90.545	6.15855	99.234	0.15285	0.15315
91.074	6.20333	99.1287	0.0327428	0.0371663		91.045	6.20333	99.228	0.16146	0.15606
91.574	6.2482	99.152	0.0627535	0.0356379		91.545	6.2482	99.2213	0.17191	0.15669
92.074	6.29318	99.1789	0.0831726	0.0346744		92.045	6.29318	99.2138	0.18378	0.15803
92.574	6.33824	99.0227	0.0895776	0.0365148		92.545	6.33824	99.2054	0.19644	0.15981
93.074	6.38337	99.018	0.0807373	0.0393777		93.045	6.38337	99.1962	0.20925	0.16159
93.574	6.42861	99.0514	0.0586616	0.0400975		93.545	6.42861	99.1861	0.22154	0.16469
94.074	6.47395	98.967	0.0285213	0.0394026		94.045	6.47395	99.1753	0.23259	0.16598
94.574	6.51937	99.1504	-0.00366303	0.0401607		94.545	6.51937	99.1637	0.24173	0.16871
95.074	6.56493	99.0316	-0.0329028	0.0407197		95.045	6.56493	99.1515	0.24839	0.17129
95.574	6.61062	99.0091	-0.0558699	0.0403707		95.545	6.61062	99.1388	0.25198	0.17003
96.074	6.6564	99.141	-0.0713141	0.0418633		96.045	6.6564	99.1257	0.2521	0.17247
96.574	6.70227	99.098	-0.079284	0.0441775		96.545	6.70227	99.1126	0.24848	0.17714
97.074	6.74825	99.1289	-0.0812227	0.0438666		97.045	6.74825	99.0997	0.24102	0.17621
97.574	6.7943	99.0226	-0.0788407	0.0452283		97.545	6.7943	99.0872	0.22989	0.17987
98.074	6.84045	98.975	-0.0737456	0.046824		98.045	6.84045	99.0755	0.21542	0.18059
98.574	6.88674	99.0675	-0.067256	0.0468503		98.545	6.88674	99.0648	0.19828	0.18379
99.074	6.93315	99.1575	-0.060496	0.0483937		99.045	6.93315	99.0554	0.17935	0.18737
99.574	6.97965	99.1088	-0.0549388	0.0498302		99.545	6.97965	99.0473	0.15965	0.19123
100.074	7.02624	99.1467	-0.0514905	0.048335		100.045	7.02624	99.0406	0.14034	0.19149
100.574	7.07292	99.039	-0.0495969	0.0528797		100.545	7.07292	99.0354	0.12263	0.19632
101.074	7.11969	99.2199	-0.047452	0.052314		101.045	7.11969	99.0315	0.10781	0.19715
101.574	7.16654	99.0285	-0.0426753	0.05296		101.545	7.16654	99.0286	0.0968312	0.20055
102.074	7.21355	99.215	-0.0328226	0.0557931		102.045	7.21355	99.0265	0.0905882	0.20173
102.574	7.26072	99.054	-0.0161534	0.0570159		102.545	7.26072	99.0248	0.0894933	0.20576
103.074	7.30806	99.182	0.00710236	0.0571364		103.045	7.30806	99.0229	0.0935825	0.20808
103.574	7.35555	99.1579	0.0335354	0.054886		103.545	7.35555	99.0205	0.10247	0.20913
104.074	7.40322	99.142	0.058546	0.0559992		104.045	7.40322	99.0171	0.11533	0.21231
104.574	7.45098	99.0977	0.0771278	0.057043		104.545	7.45098	99.0123	0.13092	0.2147
105.074	7.49885	99.0574	0.086045	0.0580861		105.045	7.49885	99.0059	0.14779	0.21973
105.574	7.54682	99.0716	0.0843546	0.0594073		105.545	7.54682	98.9978	0.16426	0.22071
106.074	7.59488	99.127	0.0728544	0.0624104		106.045	7.59488	98.9882	0.1787	0.22522
106.574	7.643	99.0782	0.0530814	0.0604245		106.545	7.643	98.9774	0.1895	0.22685
107.074	7.69119	99.1771	0.027137	0.0649514		107.045	7.69119	98.9656	0.1955	0.23099
107.574	7.73942	98.9742	-0.00271989	0.0651616		107.545	7.73942	98.9534	0.19582	0.23293
108.074	7.78774	99.1038	-0.0337516	0.0637712		108.045	7.78774	98.9413	0.19009	0.23427
108.574	7.83618	98.9663	-0.0619029	0.0676069		108.545	7.83618	98.9299	0.17843	0.23691
109.074	7.88475	99.2139	-0.0836822	0.0640914		109.045	7.88475	98.9196	0.16149	0.24216
109.574	7.93348	99.0341	-0.0948012	0.0674542		109.545	7.93348	98.9107	0.14043	0.24497
110.074	7.98237	99.2732	-0.0918829	0.0697967		110.045	7.98237	98.9036	0.11654	0.24887
110.574	8.03136	99.0802	-0.07467	0.0693554		110.545	8.03136	98.8984	0.0916193	0.25344
111.074	8.08042	99.0938	-0.045545	0.0690374		111.045	8.08042	98.8951	0.0673887	0.25295
111.574	8.12954	99.0348	-0.00855515	0.0715946		111.545	8.12954	98.8938	0.0458149	0.25691
112.074	8.1787	99.2344	0.0298204	0.0730887		112.045	8.1787	98.8941	0.0284891	0.25762
112.574	8.22795	99.052	0.0628284	0.0729386		112.545	8.22795	98.8957	0.0168575	0.26251
113.074	8.27729	99.129	0.0855112	0.0726792		113.045	8.27729	98.8981	0.0117052	0.26577
113.574	8.32679	99.1362	0.0952083	0.0755331		113.545	8.32679	98.9007	0.0133889	0.26992
114.074	8.3764	99.0481	0.0923563	0.0748994		114.045	8.3764	98.9026	0.0216036	0.27177
114.574	8.42609	99.1004	0.0806586	0.0753389		114.545	8.42609	98.9035	0.0354509	0.27231
115.074	8.47586	98.8937	0.0667	0.0777298		115.045	8.47586	98.9027	0.0535217	0.27565
115.574	8.52564	99.1482	0.0567988	0.0776692		115.545	8.52564	98.9	0.0741829	0.27962
116.074	8.57546	99.0066	0.0546583	0.0779473		116.045	8.57546	98.8953	0.0956341	0.28375
116.574	8.62528	99.0986	0.0612163	0.079535		116.545	8.62528	98.8889	0.1164	0.28623
117.074	8.67516	98.9966	0.0736249	0.0794937		117.045	8.67516	98.8809	0.13496	0.28939
117.574	8.7251	99.1053	0.0868722	0.0809706		117.545	8.7251	98.8718	0.1503	0.29004
118.074	8.77509	99.0277	0.0958091	0.0831239		118.045	8.77509	98.8622	0.16195	0.29681
118.574	8.82519	99.0735	0.097332	0.0833287		118.545	8.82519	98.8525	0.16973	0.29851
119.074	8.87535	99.0562	0.0917792	0.0851266		119.045	8.87535	98.8428	0.17386	0.30287
119.574	8.92557	99.1014	0.0809557	0.0858366		119.545	8.92557	98.8333	0.17463	0.30594
120.074	8.97587	98.9288	0.0686119	0.0853102		120.045	8.97587	98.8241	0.17231	0.30484
120.574	9.02617	99.1294	0.0588319	0.0861355		120.545	9.02617	98.815	0.16711	0.31075
121.074	9.07649	98.889	0.0534243	0.0872008		121.045	9.07649	98.8061	0.15906	0.31335
121.574	9.12681	99.0663	0.0526952	0.0856549		121.545	9.12681	98.7974	0.14818	0.31527
122.074	9.1771	99.0449	0.0567267	0.0866307		122.045	9.1771	98.7891	0.13448	0.3157
122.574	9.22744	98.9954	0.0642992	0.0913893		122.545	9.22744	98.7813	0.11809	0.32113
123.074	9.27782	99.1017	0.0737771	0.0902016		123.045	9.27782	98.7745	0.099399	0.32211
123.574	9.32824	99.0329	0.0832422	0.0914163		123.545	9.32824	98.7691	0.0789678	0.32634
124.074	9.37873	99.1172	0.0912887	0.0901334		124.045	9.37873	98.7654	0.0579586	0.32842
124.574	9.42925	98.9722	0.0970847	0.0921543		124.545	9.42925	98.7634	0.0372913	0.33215
125.074	9.47978	99.1164	0.0998665	0.089622		125.045	9.47978	98.763	0.0182811	0.33561
125.574	9.5303	98.8575	0.0994046	0.0899245		125.545	9.5303	98.7641	0.00230017	0.3364
126.074	9.58083	99.0344	0.0950753	0.0897334		126.045	9.58083	98.7662	-0.00996038	0.34131
126.574	9.63135	98.9889	0.0862561	0.0904115		126.545	9.63135	98.7689	-0.0178301	0.34376
127.074	9.6819	98.9715	0.0723063	0.0902597		127.045	9.6819	98.7718	-0.0210677	0.34409
127.574	9.73251	98.9552	0.0529509	0.089742		127.545	9.73251	98.7745	-0.0198706	0.34462
128.074	9.78313	98.9008	0.0282571	0.088584		128.045	9.78313	98.7767	-0.0147349	0.34792
128.574	9.83378	99.1375	-0.000218685	0.089409		128.545	9.83378	98.7782	-0.00647023	0.35457
129.074	9.88436	98.8114	-0.0281683	0.0902782		129.045	9.88436	98.7789	0.00397727	0.35458
129.574	9.93491	99.1169	-0.052355	0.0870251		129.545	9.93491	98.7785	0.0155192	0.35811
130.074	9.98543	98.8602	-0.0699913	0.0875121		130.045	9.98543	98.7772	0.0269596	0.36042
130.574	10.0359	99.0304	-0.0784587	0.0870933		130.545	10.0359	98.7749	0.0373227	0.3631
131.074	10.0864	98.9078	-0.075841	0.0875758		131.045	10.0864	98.7717	0.0457375	0.36728
131.574	10.1369	99.0183	-0.0628669	0.0840569		131.545	10.1369	98.7679	0.0515468	0.36946
132.074	10.1874	99.0317	-0.0411995	0.0835479		132.045	10.1874	98.7638	0.0544698	0.37356
132.574	10.2379	98.9622	-0.0136409	0.0796496		132.545	10.2379	98.7597	0.054508	0.37403
133.074	10.2884	99.0516	0.0158636	0.077958		133.045	10.2884	98.7559	0.0520713	0.37536
133.574	10.339	99.0835	0.0425842	0.0721675		133.545	10.339	98.7526	0.0478513	0.37575
134.074	10.3895	98.8719	0.0611837	0.0713018		134.045	10.3895	98.7501	0.0428692	0.38091
134.574	10.4401	99.0657	0.068161	0.0690859		134.545	10.4401	98.7484	0.0382941	0.382
135.074	10.4907	98.8735	0.0628707	0.0668685		135.045	10.4907	98.7474	0.0353029	0.38772
135.574	10.5412	99.153	0.0475936	0.061351		135.545	10.5412	98.747	0.0349254	0.38735
136.074	10.5918	98.8156	0.0271166	0.0572916		136.045	10.5918	98.747	0.0378548	0.38904
136.574	10.6425	99.0958	0.00821872	0.0562896		136.545	10.6425	98.7469	0.0443008	0.39332
137.074	10.6932	98.9874	-0.00259893	0.0487405		137.045	10.6932	98.7462	0.0539805	0.39441
137.574	10.7438	99.0354	-0.00180347	0.0430586		137.545	10.7438	98.7444	0.0659718	0.39628
138.074	10.7944	99.0828	0.00996642	0.0396418		138.045	10.7944	98.7413	0.0788744	0.40126
138.574	10.845	98.9717	0.0263856	0.0339376		138.545	10.845	98.7365	0.0909053	0.40271
139.074	10.8956	99.1027	0.0390983	0.0309579		139.045	10.8956	98.7301	0.10011	0.40655
139.574	10.9462	98.9251	0.0420969	0.0229681		139.545	10.9462	98.7224	0.10477	0.40986
140.074	10.9968	99.0965	0.0337902	0.0161165		140.045	10.9968	98.714	0.10357	0.41035
140.574	11.0474	98.9964	0.0182072	0.0102588		140.545	11.0474	98.7057	0.0958222	0.41043
141.074	11.0979	99.1713	0.00418214	0.00310123		141.045	11.0979	98.6981	0.0815739	0.41443
141.574	11.1484	98.7998	0.000964855	-0.00455944		141.545	11.1484	98.692	0.0617411	0.41971
142.074	11.1989	99.1407	0.0139874	-0.0123096		142.045	11.1989	98.6881	0.0378901	0.41822
142.574	11.2494	99.0245	0.042712	-0.0216282		142.545	11.2494	98.6864	0.0119851	0.42073
143.074	11.2998	99.0427	0.0789992	-0.0313254		143.045	11.2998	98.6872	-0.0135162	0.42145
143.574	11.3502	98.858	0.11141	-0.0381244		143.545	11.3502	98.6903	-0.036593	0.42708
144.074	11.4006	99.0641	0.12885	-0.0468088		144.045	11.4006	98.6951	-0.055419	0.43046
144.574	11.4509	98.9467	0.12296	-0.0600859		144.545	11.4509	98.7011	-0.0687448	0.42938
145.074	11.5012	98.9152	0.0924944	-0.066504		145.045	11.5012	98.7078	-0.0759326	0.4307
145.574	11.5516	98.897	0.0427416	-0.0793266		145.545	11.5516	98.7144	-0.0770676	0.43166
146.074	11.6019	98.8456	-0.0146962	-0.0862723		146.045	11.6019	98.7203	-0.0728959	0.43625
146.574	11.6522	99.0757	-0.0661965	-0.0959963		146.545	11.6522	98.7251	-0.0647833	0.43871
147.074	11.7025	98.8177	-0.0993039	-0.1061		147.045	11.7025	98.7284	-0.054389	0.44062
147.574	11.7529	99.0059	-0.10808	-0.11612		147.545	11.7529	98.7303	-0.0434797	0.4424
148.074	11.8031	98.9069	-0.0933157	-0.1191		148.045	11.8031	98.731	-0.0336771	0.44747
148.574	11.8534	99.062	-0.0617321	-0.12187		148.545	11.8534	98.7308	-0.0261378	0.45265
149.074	11.9035	98.9107	-0.0246819	-0.12483		149.045	11.9035	98.7302	-0.0215649	0.45115
149.574	11.9536	99.1068	0.00682487	-0.12117		149.545	11.9536	98.7296	-0.0201132	0.45434
150.074	12.0037	98.8994	0.0255283	-0.11184		150.045	12.0037	98.7293	-0.0213478	0.45806
150.574	12.0539	98.9502	0.0287707	-0.0976026		150.545	12.0539	98.7298	-0.024398	0.46417
151.074	12.1041	99.0486	0.0168338	-0.0829739		151.045	12.1041	98.7311	-0.0280401	0.46554
151.574	12.1544	98.9537	-0.00659334	-0.0613869		151.545	12.1544	98.7332	-0.0308709	0.4705
152.074	12.2046	98.9294	-0.035804	-0.0383244		152.045	12.2046	98.7361	-0.0315181	0.47031
152.574	12.2548	98.9459	-0.062768	-0.0171188		152.545	12.2548	98.7394	-0.0288467	0.47422
153.074	12.3049	99.013	-0.0806752	0.00401808		153.045	12.3049	98.7428	-0.0220678	0.48007
153.574	12.3548	99.0203	-0.0854305	0.0222597		153.545	12.3548	98.7457	-0.0108679	0.48143
154.074	12.4047	98.9777	-0.0751816	0.0404504		154.045	12.4047	98.7478	0.00470589	0.4845
154.574	12.4545	99.1043	-0.0512983	0.0543415		154.545	12.4545	98.7486	0.023994	0.48713
155.074	12.5044	99.0602	-0.0178071	0.0668696		155.045	12.5044	98.7478	0.0458976	0.4889
155.574	12.5543	99.0083	0.0210668	0.0773053		155.545	12.5543	98.7451	0.0692011	0.49294
156.074	12.6042	98.9912	0.0621603	0.0910377		156.045	12.6042	98.7407	0.0923996	0.49645
156.574	12.6542	99.0337	0.10359	0.10129		156.545	12.6542	98.7344	0.11407	0.49858
157.074	12.7041	99.0288	0.14395	0.11062		157.045	12.7041	98.7267	0.13295	0.50326
157.574	12.7541	98.9095	0.18066	0.11857		157.545	12.7541	98.7178	0.14794	0.50438
158.074	12.8041	99.0072	0.20877	0.13037		158.045	12.8041	98.7081	0.15837	0.50929
158.574	12.8541	98.8813	0.223	0.13953		158.545	12.8541	98.698	0.1639	0.51145
159.074	12.9042	99.0718	0.21876	0.14337		159.045	12.9042	98.6879	0.16451	0.51342
159.574	12.9543	98.807	0.19466	0.1489		159.545	12.9543	98.6781	0.16051	0.51711
160.074	13.0043	99.0312	0.15366	0.15795		160.045	13.0043	98.669	0.15241	0.5212
160.574	13.0544	98.9058	0.10286	0.16239		160.545	13.0544	98.6607	0.14082	0.52567
161.074	13.1043	99.0015	0.0506166	0.16773		161.045	13.1043	98.6534	0.12647	0.52864
161.574	13.1541	98.7995	0.00583313	0.1761		161.545	13.1541	98.647	0.11012	0.53394
162.074	13.2039	98.9788	-0.0267219	0.1791		162.045	13.2039	98.6417	0.0924135	0.5336
162.574	13.2537	98.8647	-0.0458586	0.18157		162.545	13.2537	98.6375	0.0741565	0.53721
163.074	13.3034	99.0471	-0.0519362	0.1848		163.045	13.3034	98.6343	0.0557919	0.53948
163.574	13.3533	98.9091	-0.0473621	0.18613		163.545	13.3533	98.6322	0.0381177	0.54254
164.074	13.4033	99.016	-0.0344375	0.1909		164.045	13.4033	98.6312	0.021761	0.54707
164.574	13.4534	98.8608	-0.0146144	0.19697		164.545	13.4534	98.6312	0.00711664	0.54849
165.074	13.5035	98.9332	0.0116486	0.19823		165.045	13.5035	98.6321	-0.00527705	0.55128
165.574	13.5537	98.7653	0.0428651	0.20107		165.545	13.5537	98.6337	-0.0151189	0.55471
166.074	13.6038	98.8959	0.0762545	0.20582		166.045	13.6038	98.6358	-0.0222791	0.55662
166.574	13.6539	99.0005	0.10729	0.20781		166.545	13.6539	98.6382	-0.0266017	0.55973
167.074	13.7039	98.8804	0.13074	0.21147		167.045	13.7039	98.6405	-0.0281522	0.56237
167.574	13.7538	98.8931	0.14207	0.21126		167.545	13.7538	98.6427	-0.0271321	0.5647
168.074	13.8039	98.8055	0.13829	0.21558		168.045	13.8039	98.6446	-0.0238237	0.56848
168.574	13.8539	99.0027	0.12012	0.21652		168.545	13.8539	98.6462	-0.0185191	0.56827
169.074	13.904	98.806	0.091806	0.21894		169.045	13.904	98.6474	-0.0115765	0.57391
169.574	13.9541	98.9036	0.0598723	0.22197		169.545	13.9541	98.6482	-0.00335596	0.57724
170.074	14.0041	98.7688	0.0305974	0.22649		170.045	14.0041	98.6484	0.00574119	0.57962
170.574	14.0542	98.9284	0.00865534	0.22631		170.545	14.0542	98.6481	0.0152829	0.58394
171.074	14.1042	98.9185	-0.00493123	0.22605		171.045	14.1042	98.6471	0.0248888	0.58328
171.574	14.1541	98.7952	-0.0108684	0.23064		171.545	14.1541	98.6454	0.0341249	0.58837
172.074	14.2041	98.9273	-0.0102503	0.23052		172.045	14.2041	98.6431	0.0426194	0.58899
172.574	14.2542	98.7829	-0.00446682	0.234		172.545	14.2542	98.6401	0.0501004	0.59344
173.074	14.3043	98.8854	0.00501118	0.23667		173.045	14.3043	98.6367	0.0564306	0.59802
173.574	14.3545	98.7763	0.0169875	0.24006		173.545	14.3545	98.6331	0.0616596	0.5997
174.074	14.4046	98.8354	0.0299311	0.24204		174.045	14.4046	98.6295	0.0660151	0.60461
174.574	14.4547	98.7782	0.0412645	0.24204		174.545	14.4547	98.6259	0.0698158	0.60606
175.074	14.5047	98.9594	0.0483766	0.24386		175.045	14.5047	98.6225	0.0734131	0.60911
175.574	14.5546	98.7869	0.0504892	0.24528		175.545	14.5546	98.6191	0.0770752	0.61236
176.074	14.6046	98.948	0.0488503	0.24366		176.045	14.6046	98.6157	0.0809174	0.61285
176.574	14.6546	98.8074	0.0462215	0.24741		176.545	14.6546	98.612	0.0847885	0.61497
177.074	14.7047	98.9245	0.0451744	0.24956		177.045	14.7047	98.6079	0.0883006	0.61754
177.574	14.7547	98.7789	0.0467141	0.25158		177.545	14.7547	98.6032	0.0908274	0.6218
178.074	14.8048	98.8799	0.050792	0.25443		178.045	14.8048	98.5978	0.0916099	0.62522
178.574	14.8547	98.8414	0.0558355	0.25717		178.545	14.8547	98.5921	0.0898877	0.6272
179.074	14.9047	99.0148	0.0602692	0.25903		179.045	14.9047	98.586	0.0850332	0.62841
179.574	14.9547	98.7983	0.0637454	0.25943		179.545	14.9547	98.5802	0.0767233	0.6324
180.074	15.0046	98.9131	0.0661132	0.2597		180.045	15.0046	98.575	0.0650223	0.63415
180.574	15.0545	98.7519	0.0680229	0.26464		180.545	15.0545	98.5707	0.0503393	0.63672
181.074	15.1044	98.937	0.0699604	0.2644		181.045	15.1044	98.5678	0.0335754	0.63983
181.574	15.1543	98.7873	0.0707492	0.26704		181.545	15.1543	98.5663	0.0158198	0.64316
182.074	15.2042	98.7782	0.0691065	0.26649		182.045	15.2042	98.5664	-0.00163164	0.64497
182.574	15.2541	98.8662	0.0644949	0.2712		182.545	15.2541	98.5679	-0.017509	0.64886
183.074	15.304	98.7922	0.0575722	0.27165		183.045	15.304	98.5706	-0.0305396	0.65272
183.574	15.354	98.807	0.0494997	0.27272		183.545	15.354	98.5741	-0.0397878	0.65479
184.074	15.4039	98.9772	0.0421865	0.27424		184.045	15.4039	98.5782	-0.0445521	0.65682
184.574	15.4538	98.7059	0.0378526	0.27586		184.545	15.4538	98.5825	-0.0444803	0.65997
185.074	15.5037	98.931	0.0364025	0.27765		185.045	15.5037	98.5865	-0.0396039	0.66405
185.574	15.5535	98.709	0.0356328	0.28123		185.545	15.5535	98.5899	-0.030258	0.66611
186.074	15.6034	98.9188	0.0335864	0.28475		186.045	15.6034	98.5924	-0.0171481	0.66896
186.574	15.6533	98.7216	0.029481	0.28577		186.545	15.6533	98.5938	-0.00118164	0.67308
187.074	15.7031	98.8723	0.0248723	0.28815		187.045	15.7031	98.5939	0.0167134	0.67339
187.574	15.753	98.8655	0.0231467	0.29083		187.545	15.753	98.5926	0.0351172	0.67642
188.074	15.8028	98.7839	0.0277212	0.29047		188.045	15.8028	98.5899	0.0528705	0.67817
188.574	15.8527	98.8202	0.0403054	0.29288		188.545	15.8527	98.586	0.0687288	0.68207
189.074	15.9025	98.7427	0.0593668	0.29668		189.045	15.9025	98.5809	0.0815	0.68434
189.574	15.9523	98.958	0.0817661	0.29957		189.545	15.9523	98.5749	0.0902134	0.68682
190.074	16.002	98.6684	0.10399	0.29972		190.045	16.002	98.5682	0.0942436	0.69205
190.574	16.0518	98.8744	0.12141	0.29899		190.545	16.0518	98.5613	0.0932212	0.68995
191.074	16.1016	98.7373	0.13095	0.30291		191.045	16.1016	98.5546	0.0872409	0.6948
191.574	16.1515	98.9312	0.131	0.30597		191.545	16.1515	98.5486	0.076859	0.69649
192.074	16.2014	98.6754	0.1197	0.30784		192.045	16.2014	98.5436	0.0631486	0.69868
192.574	16.2513	98.8369	0.0961637	0.30833		192.545	16.2513	98.54	0.0476095	0.70325
193.074	16.3013	98.6795	0.062474	0.31072		193.045	16.3013	98.5382	0.0320556	0.70488
193.574	16.3512	98.8148	0.0246571	0.31606		193.545	16.3512	98.5381	0.0183567	0.70939
194.074	16.401	98.7598	-0.0094657	0.31735		194.045	16.401	98.5395	0.00842613	0.7115
194.574	16.4508	98.8712	-0.0326379	0.31907		194.545	16.4508	98.542	0.00374116	0.71312
195.074	16.5007	98.7855	-0.0403562	0.321		195.045	16.5007	98.5449	0.00529776	0.71753
195.574	16.5506	98.7431	-0.0338696	0.32276		195.545	16.5506	98.5476	0.0134384	0.71855
196.074	16.6006	98.803	-0.0197561	0.32456		196.045	16.6006	98.5494	0.0277979	0.72284
196.574	16.6505	98.7842	-0.00634653	0.32717		196.545	16.6505	98.5496	0.0474096	0.72442
197.074	16.7005	98.7317	-0.000289104	0.32796		197.045	16.7005	98.5478	0.0706719	0.72658
197.574	16.7504	98.7335	-0.00445939	0.33254		197.545	16.7504	98.5438	0.095732	0.72936
198.074	16.8004	98.7839	-0.0171707	0.33386		198.045	16.8004	98.5376	0.12082	0.73125
198.574	16.8504	98.7873	-0.0326402	0.33528		198.545	16.8504	98.5295	0.14398	0.73521
199.074	16.9005	98.6241	-0.0449464	0.33987		199.045	16.9005	98.5197	0.16393	0.74006
199.574	16.9506	98.7516	-0.0507848	0.34022		199.545	16.9506	98.5089	0.17954	0.74047
200.074	17.0008	98.7815	-0.0493326	0.34393		200.045	17.0008	98.4975	0.19041	0.74384
200.574	17.0508	98.8015	-0.0406725	0.34409		200.545	17.0508	98.4859	0.19652	0.74459
201.074	17.1008	98.7437	-0.0263373	0.35006		201.045	17.1008	98.4745	0.19832	0.75202
201.574	17.1507	98.7662	-0.00757866	0.35239		201.545	17.1507	98.4637	0.19648	0.75557
202.074	17.2007	98.8159	0.0142392	0.35596		202.045	17.2007	98.4535	0.19174	0.75699
202.574	17.2507	98.8034	0.0366578	0.35677		202.545	17.2507	98.4439	0.18479	0.75805
203.074	17.3007	98.836	0.0562027	0.35932		203.045	17.3007	98.4349	0.17621	0.76211
203.574	17.3508	98.8503	0.0687301	0.3642		203.545	17.3508	98.4264	0.16628	0.76631
204.074	17.401	98.7876	0.0721282	0.36414		204.045	17.401	98.4182	0.15505	0.76841
204.574	17.4511	98.6496	0.0682402	0.36577		204.545	17.4511	98.4104	0.14246	0.76868
205.074	17.5013	98.7302	0.0608403	0.36886		205.045	17.5013	98.4029	0.12826	0.77436
205.574	17.5514	98.8145	0.052747	0.37274		205.545	17.5514	98.3958	0.11236	0.77779
206.074	17.6015	98.7765	0.044622	0.37682		206.045	17.6015	98.3896	0.0950411	0.78027
206.574	17.6515	98.7395	0.0329774	0.37476		206.545	17.6515	98.3844	0.0766021	0.78001
207.074	17.7015	98.7142	0.0129422	0.37845		207.045	17.7015	98.3806	0.0578805	0.78401
207.574	17.7515	98.7089	-0.0161525	0.38255		207.545	17.7515	98.3784	0.0399883	0.7873
208.074	17.8015	98.7367	-0.0509742	0.38607		208.045	17.8015	98.3778	0.0239663	0.79038
208.574	17.8515	98.7424	-0.0842077	0.38717		208.545	17.8515	98.3786	0.0110834	0.79493
209.074	17.9015	98.7175	-0.10703	0.39053		209.045	17.9015	98.3804	0.00230015	0.79671
209.574	17.9516	98.8764	-0.11328	0.3979		209.545	17.9516	98.3828	-0.00167564	0.80092
210.074	18.0016	98.7159	-0.10309	0.39931		210.045	18.0016	98.3852	-0.000680787	0.80538
210.574	18.0517	98.8605	-0.0829781	0.39855		210.545	18.0517	98.3871	0.00503971	0.80683
211.074	18.1019	98.6525	-0.0596111	0.40181		211.045	18.1019	98.388	0.0147919	0.81307
211.574	18.152	98.7054	-0.0363236	0.40426		211.545	18.152	98.3877	0.0276767	0.81229
212.074	18.2021	98.8931	-0.0137394	0.40565		212.045	18.2021	98.3862	0.0425607	0.81787
212.574	18.2522	98.6543	0.00998764	0.40841		212.545	18.2522	98.3834	0.0582504	0.82051
213.074	18.3022	98.786	0.0380873	0.41203		213.045	18.3022	98.3795	0.073808	0.82414
213.574	18.3522	98.6625	0.071429	0.41587		213.545	18.3522	98.3747	0.0884981	0.82798
214.074	18.4021	98.959	0.10673	0.41738		214.045	18.4021	98.3692	0.10173	0.82942
214.574	18.4521	98.668	0.13784	0.41877		214.545	18.4521	98.363	0.11328	0.83223
215.074	18.5021	98.7989	0.15904	0.42276		215.045	18.5021	98.3564	0.12298	0.83502
215.574	18.5521	98.6831	0.16549	0.42424		215.545	18.5521	98.3495	0.13092	0.83954
216.074	18.6021	98.895	0.15548	0.42227		216.045	18.6021	98.3423	0.1373	0.8385
216.574	18.6521	98.5913	0.13217	0.42604		216.545	18.6521	98.335	0.14228	0.84229
217.074	18.7021	98.6914	0.1003	0.4275		217.045	18.7021	98.3275	0.14606	0.84327
217.574	18.7522	98.6644	0.0644722	0.4332		217.545	18.7522	98.32	0.14878	0.84824
218.074	18.8023	98.8421	0.029048	0.43802		218.045	18.8023	98.3123	0.15053	0.85177
218.574	18.8523	98.7171	-0.00293822	0.44049		218.545	18.8523	98.3045	0.15133	0.85594
219.074	18.9022	98.6954	-0.0287982	0.44394		219.045	18.9022	98.2967	0.15118	0.85876
219.574	18.9522	98.725	-0.0458824	0.44851		219.545	18.9522	98.2887	0.15003	0.86095
220.074	19.0021	98.6332	-0.0506024	0.44862		220.045	19.0021	98.2809	0.14785	0.86394
220.574	19.0522	98.8476	-0.0408812	0.44992		220.545	19.0522	98.2731	0.14459	0.86792
221.074	19.1024	98.6525	-0.0196668	0.45402		221.045	19.1024	98.2655	0.14033	0.87239
221.574	19.1525	98.8652	0.00694676	0.45546		221.545	19.1525	98.2583	0.13524	0.87244
222.074	19.2026	98.6979	0.0318515	0.45795		222.045	19.2026	98.2514	0.12951	0.8778
222.574	19.2526	98.841	0.048728	0.46164		222.545	19.2526	98.2449	0.1235	0.87868
223.074	19.3026	98.6139	0.0545896	0.46398		223.045	19.3026	98.2388	0.11764	0.88401
223.574	19.3526	98.7913	0.0517648	0.46731		223.545	19.3526	98.2333	0.11243	0.88595
224.074	19.4026	98.6046	0.0446356	0.47076		224.045	19.4026	98.2282	0.10848	0.89098
224.574	19.4526	98.8308	0.0365806	0.47554		224.545	19.4526	98.2236	0.10638	0.89396
225.074	19.5026	98.7071	0.0299751	0.47624		225.045	19.5026	98.2192	0.10676	0.89644
225.574	19.5526	98.8255	0.0254166	0.47849		225.545	19.5526	98.2151	0.11011	0.89723
226.074	19.6026	98.6359	0.0216585	0.47927		226.045	19.6026	98.2108	0.11682	0.90157
226.574	19.6526	98.8148	0.0177207	0.48403		226.545	19.6526	98.2062	0.12695	0.9025
227.074	19.7026	98.6281	0.0135646	0.48468		227.045	19.7026	98.2009	0.1404	0.90547
227.574	19.7525	98.7917	0.00885831	0.49041		227.545	19.7525	98.1947	0.1568	0.9093
228.074	19.8025	98.745	0.00421522	0.49237		228.045	19.8025	98.1872	0.17545	0.913
228.574	19.8524	98.7676	0.00103678	0.49678		228.545	19.8524	98.1784	0.19553	0.91786
229.074	19.9025	98.6169	0.00078334	0.49568		229.045	19.9025	98.168	0.21605	0.91859
229.574	19.9524	98.6837	0.00526083	0.50179		229.545	19.9524	98.1562	0.2358	0.92691
230.074	20.0024	98.7968	0.015703	0.50286		230.045	20.0024	98.143	0.25372	0.92826
230.574	20.0524	98.6278	0.0317057	0.50704		230.545	20.0524	98.1286	0.26877	0.92948
231.074	20.1023	98.8097	0.0519118	0.51078		231.045	20.1023	98.1132	0.28009	0.93029
231.574	20.1522	98.5503	0.0738696	0.51321		231.545	20.1522	98.0972	0.28711	0.93726
232.074	20.2021	98.8054	0.094569	0.51834		232.045	20.2021	98.0808	0.28957	0.93936
232.574	20.252	98.6416	0.11067	0.51874		232.545	20.252	98.0644	0.28749	0.94332
233.074	20.3019	98.7415	0.11775	0.51946		233.045	20.3019	98.0485	0.28129	0.94229
233.574	20.3518	98.8332	0.11242	0.52413		233.545	20.3518	98.0334	0.27167	0.95055
234.074	20.4017	98.6923	0.0932763	0.52913		234.045	20.4017	98.0193	0.25962	0.95299
234.574	20.4516	98.7038	0.0610516	0.52899		234.545	20.4516	98.0064	0.24635	0.95627
235.074	20.5016	98.6122	0.0201499	0.53373		235.045	20.5016	97.9947	0.23308	0.96059
235.574	20.5516	98.6327	-0.0216334	0.53735		235.545	20.5516	97.9842	0.22101	0.96505
236.074	20.6015	98.7106	-0.056223	0.53715		236.045	20.6015	97.9746	0.21124	0.96583
236.574	20.6514	98.6898	-0.0779318	0.53758		236.545	20.6514	97.9658	0.20458	0.96894
237.074	20.7012	98.6822	-0.0843936	0.54123		237.045	20.7012	97.9573	0.20155	0.97229
237.574	20.751	98.639	-0.0761441	0.54467		237.545	20.751	97.9489	0.20231	0.97594
238.074	20.801	98.7047	-0.0565517	0.54899		238.045	20.801	97.9402	0.20672	0.98299
238.574	20.8509	98.8212	-0.0298591	0.55031		238.545	20.8509	97.9308	0.21425	0.98419
239.074	20.9009	98.5941	-0.000489466	0.553		239.045	20.9009	97.9206	0.2241	0.98597
239.574	20.9509	98.75	0.0264501	0.55146		239.545	20.9509	97.9094	0.23524	0.99062
240.074	21.001	98.7296	0.0458816	0.55842		240.045	21.001	97.8972	0.24666	0.99246
240.574	21.0511	98.8316	0.0541929	0.56031		240.545	21.0511	97.8839	0.2574	0.99681
241.074	21.1011	98.6216	0.0503042	0.56308		241.045	21.1011	97.8697	0.26668	0.99824
241.574	21.1512	98.6287	0.0365538	0.56676		241.545	21.1512	97.8548	0.27393	1.00409
242.074	21.2011	98.5493	0.0173981	0.57052		242.045	21.2011	97.8397	0.2789	1.00731
242.574	21.251	98.7767	-0.000631682	0.57362		242.545	21.251	97.8246	0.28172	1.01066
243.074	21.301	98.5963	-0.0129626	0.57682		243.045	21.301	97.8097	0.28284	1.01295
243.574	21.351	98.7866	-0.0195347	0.57892		243.545	21.351	97.7953	0.28294	1.01637
244.074	21.401	98.5762	-0.0209533	0.57971		244.045	21.401	97.7813	0.28284	1.01989
244.574	21.4509	98.8325	-0.0191252	0.58406		244.545	21.4509	97.7677	0.28334	1.02292
245.074	21.5008	98.6363	-0.0165552	0.5857		245.045	21.5008	97.7544	0.2852	1.02529
245.574	21.5507	98.7153	-0.0146142	0.59007		245.545	21.5507	97.7411	0.28897	1.02914
246.074	21.6006	98.6437	-0.0150967	0.59199		246.045	21.6006	97.7275	0.29509	1.0321
246.574	21.6505	98.7438	-0.0199325	0.59545		246.545	21.6505	97.7136	0.30372	1.03702
247.074	21.7005	98.8139	-0.0308492	0.59636		247.045	21.7005	97.6989	0.31498	1.04036
247.574	21.7504	98.7216	-0.0486826	0.59768		247.545	21.7504	97.6835	0.32889	1.04046
248.074	21.8002	98.6015	-0.0703067	0.60116		248.045	21.8002	97.6673	0.34532	1.04572
248.574	21.8501	98.6765	-0.087961	0.60242		248.545	21.8501	97.6501	0.36435	1.05027
249.074	21.9	98.8104	-0.0936458	0.60401		249.045	21.9	97.6321	0.38576	1.05212
249.574	21.9499	98.6928	-0.0819961	0.60653		249.545	21.9499	97.6131	0.40944	1.05503
250.074	21.9998	98.8441	-0.0524555	0.61037		250.045	21.9998	97.5929	0.4352	1.05795
250.574	22.0499	98.7118	-0.0113815	0.61289		250.545	22.0499	97.5714	0.46271	1.06428
251.074	22.0999	98.7436	0.0300495	0.61546		251.045	22.0999	97.5482	0.49147	1.06509
251.574	22.15	98.7262	0.0631832	0.6177		251.545	22.15	97.5231	0.52074	1.06928
252.074	22.2001	98.703	0.0824	0.62214		252.045	22.2001	97.496	0.54963	1.0738
252.574	22.2502	98.7221	0.0865708	0.62351		252.545	22.2502	97.4672	0.57701	1.07543
253.074	22.3003	98.9005	0.0812715	0.62634		253.045	22.3003	97.4365	0.60212	1.08004
253.574	22.3504	98.6728	0.0748534	0.62918		253.545	22.3504	97.4043	0.62404	1.08375
254.074	22.4005	98.7276	0.0727702	0.62993		254.045	22.4005	97.3709	0.64221	1.08578
254.574	22.4504	98.6064	0.078026	0.63123		254.545	22.4504	97.3365	0.65632	1.08698
255.074	22.5004	98.8935	0.0889115	0.63755		255.045	22.5004	97.3017	0.6664	1.09296
255.574	22.5504	98.5579	0.099535	0.63891		255.545	22.5504	97.2669	0.67284	1.09398
256.074	22.6004	98.8523	0.10416	0.64249		256.045	22.6004	97.2321	0.6764	1.09773
256.574	22.6505	98.5139	0.0983712	0.64503		256.545	22.6505	97.1976	0.67802	1.10276
257.074	22.7005	98.6812	0.0817644	0.64921		257.045	22.7005	97.1635	0.67883	1.10528
257.574	22.7506	98.6805	0.0578378	0.65179		257.545	22.7506	97.1298	0.67998	1.10575
258.074	22.8007	98.6977	0.0316701	0.6511		258.045	22.8007	97.0966	0.68258	1.10818
258.574	22.8508	98.7724	0.0085652	0.65568		258.545	22.8508	97.0637	0.6875	1.11355
259.074	22.901	98.6335	-0.00864244	0.65789		259.045	22.901	97.0307	0.69531	1.11465
259.574	22.9513	98.8188	-0.020177	0.66067		259.545	22.9513	96.9973	0.70616	1.11676
260.074	23.0015	98.5088	-0.0277485	0.66397		260.045	23.0015	96.9629	0.71993	1.12128
260.574	23.0517	98.7557	-0.0315651	0.66399		260.545	23.0517	96.9275	0.73591	1.12278
261.074	23.1019	98.6079	-0.0309744	0.66695		261.045	23.1019	96.8908	0.75326	1.12531
261.574	23.1521	98.6294	-0.0255527	0.67045		261.545	23.1521	96.8524	0.77103	1.12805
262.074	23.2023	98.6559	-0.0140974	0.67404		262.045	23.2023	96.8129	0.7881	1.12868
262.574	23.2524	98.4714	0.00233739	0.67563		262.545	23.2524	96.772	0.80384	1.12937
263.074	23.3025	98.8246	0.0206822	0.67764		263.045	23.3025	96.7301	0.81776	1.13342
263.574	23.3526	98.5732	0.0376862	0.68245		263.545	23.3526	96.6876	0.82987	1.13736
264.074	23.4027	98.878	0.0508314	0.68475		264.045	23.4027	96.645	0.8406	1.14026
264.574	23.4528	98.5179	0.0580849	0.68796		264.545	23.4528	96.6024	0.85083	1.1438
265.074	23.503	98.7219	0.0592841	0.69342		265.045	23.503	96.56	0.86182	1.14708
265.574	23.5531	98.7285	0.0557748	0.6931		265.545	23.5531	96.5179	0.87486	1.14469
266.074	23.6032	98.5926	0.0495148	0.69689		266.045	23.6032	96.4756	0.89146	1.14698
266.574	23.6534	98.7324	0.0436543	0.69893		266.545	23.6534	96.4326	0.91286	1.14935
267.074	23.7036	98.6241	0.0417873	0.70156		267.045	23.7036	96.389	0.93977	1.15125
267.574	23.7538	98.5559	0.0472904	0.70719		267.545	23.7538	96.3437	0.97289	1.15358
268.074	23.804	98.6339	0.0609836	0.70749		268.045	23.804	96.2965	1.01214	1.15563
268.574	23.8541	98.6486	0.0813849	0.71128		268.545	23.8541	96.2469	1.05706	1.1597
269.074	23.9043	98.766	0.10538	0.71432		269.045	23.9043	96.1942	1.10706	1.16008
269.574	23.9545	98.4806	0.12839	0.71729		269.545	23.9545	96.1384	1.16074	1.15952
270.074	24.0047	98.7078	0.14511	0.72057		270.045	24.0047	96.0794	1.21687	1.16225
270.574	24.055	98.44	0.15061	0.72389		270.545	24.055	96.0172	1.27411	1.16365
271.074	24.1052	98.6681	0.14252	0.72711		271.045	24.1052	95.9515	1.33163	1.16435
271.574	24.1554	98.5588	0.12061	0.73288		271.545	24.1554	95.8825	1.38869	1.1669
272.074	24.2056	98.5683	0.0870436	0.73675		272.045	24.2056	95.8105	1.44456	1.16722
272.574	24.2558	98.5858	0.0457338	0.73941		272.545	24.2558	95.7354	1.4992	1.16863
273.074	24.306	98.5595	0.000772774	0.74348		273.045	24.306	95.6581	1.55236	1.16927
273.574	24.3562	98.5767	-0.0423189	0.74556		273.545	24.3562	95.5785	1.60444	1.16941
274.074	24.4065	98.6149	-0.0786144	0.74998		274.045	24.4065	95.4967	1.65594	1.17136
274.574	24.4569	98.6123	-0.10344	0.75174		274.545	24.4569	95.4128	1.70703	1.1725
275.074	24.5071	98.6238	-0.11222	0.75332		275.045	24.5071	95.3266	1.75803	1.17494
275.574	24.5573	98.5598	-0.10188	0.75633		275.545	24.5573	95.2378	1.80884	1.17421
276.074	24.6075	98.669	-0.0719719	0.76317		276.045	24.6075	95.1463	1.85909	1.17536
276.574	24.6576	98.6004	-0.0260142	0.76823		276.545	24.6576	95.0514	1.90839	1.17719
277.074	24.7078	98.7217	0.0271985	0.77025		277.045	24.7078	94.9535	1.95575	1.17632
277.574	24.7581	98.5662	0.0765837	0.76997		277.545	24.7581	94.8528	2.00041	1.17622
278.074	24.8084	98.7636	0.11414	0.77389		278.045	24.8084	94.7495	2.04184	1.17962
278.574	24.8588	98.5377	0.13512	0.77885		278.545	24.8588	94.6445	2.0797	1.17944
279.074	24.9092	98.5837	0.14091	0.78118		279.045	24.9092	94.5378	2.11445	1.17829
279.574	24.9595	98.6509	0.13841	0.78533		279.545	24.9595	94.43	2.14684	1.1824
280.074	25.0098	98.6404	0.13443	0.79007		280.045	25.0098	94.321	2.17831	1.18286
280.574	25.0599	98.6571	0.13264	0.79411		280.545	25.0599	94.2112	2.21043	1.18187
281.074	25.11	98.4134	0.13498	0.79654		281.045	25.11	94.1008	2.24505	1.17876
281.574	25.1601	98.5946	0.14051	0.80189		281.545	25.1601	93.9894	2.28421	1.1838
282.074	25.2102	98.4408	0.14602	0.80692		282.045	25.2102	93.8768	2.32973	1.1832
282.574	25.2603	98.5339	0.14869	0.80806		282.545	25.2603	93.7622	2.38322	1.18283
283.074	25.3104	98.4736	0.14521	0.8139		283.045	25.3104	93.6451	2.44597	1.18319
283.574	25.3605	98.5824	0.13127	0.81609		283.545	25.3605	93.5252	2.51841	1.18399
284.074	25.4105	98.5822	0.10492	0.81695		284.045	25.4105	93.4012	2.60104	1.18117
284.574	25.4605	98.4409	0.0665304	0.82068		284.545	25.4605	93.2722	2.69376	1.18427
285.074	25.5104	98.4753	0.0200757	0.82314		285.045	25.5104	93.1385	2.79507	1.17962
285.574	25.5602	98.5006	-0.0272355	0.83109		285.545	25.5602	92.9983	2.9044	1.18229
286.074	25.6101	98.5955	-0.0684671	0.83257		286.045	25.6101	92.8515	3.01979	1.18012
286.574	25.6598	98.5916	-0.0986119	0.833		286.545	25.6598	92.6987	3.1385	1.17421
287.074	25.7095	98.5323	-0.11545	0.8382		287.045	25.7095	92.538	3.2596	1.17445
287.574	25.7593	98.6357	-0.1184	0.84086		287.545	25.7593	92.3709	3.37997	1.16827
288.074	25.8092	98.6025	-0.10692	0.8423		288.045	25.8092	92.1971	3.49815	1.16719
288.574	25.8592	98.4804	-0.0794768	0.84517		288.545	25.8592	92.0167	3.61307	1.16485
289.074	25.9092	98.7042	-0.0359609	0.85135		289.045	25.9092	91.8307	3.72374	1.16615
289.574	25.9591	98.5761	0.0207343	0.85268		289.545	25.9591	91.6391	3.83054	1.16032
290.074	26.009	98.6705	0.085131	0.85443		290.045	26.009	91.4429	3.9341	1.15739
290.574	26.0588	98.4878	0.14728	0.85728		290.545	26.0588	91.2422	4.03605	1.15164
291.074	26.1086	98.5854	0.19634	0.86209		291.045	26.1086	91.037	4.13854	1.15105
291.574	26.1585	98.6077	0.22436	0.86437		291.545	26.1585	90.8285	4.24339	1.14829
292.074	26.2084	98.4548	0.23004	0.86758		292.045	26.2084	90.6156	4.35324	1.14555
292.574	26.2584	98.4764	0.21849	0.87235		292.545	26.2584	90.3984	4.46989	1.13854
293.074	26.3085	98.2514	0.19899	0.87504		293.045	26.3085	90.1756	4.59515	1.13688
293.574	26.3585	98.5768	0.18181	0.87885		293.545	26.3585	89.9465	4.72997	1.12749
294.074	26.4086	98.3847	0.17315	0.88223		294.045	26.4086	89.7104	4.87438	1.12687
294.574	26.4586	98.5772	0.17345	0.88683		294.545	26.4586	89.4661	5.02812	1.12369
295.074	26.5086	98.3738	0.1786	0.89101		295.045	26.5086	89.2138	5.18958	1.11569
295.574	26.5585	98.5569	0.18278	0.89184		295.545	26.5585	88.9532	5.35712	1.10756
296.074	26.6083	98.2682	0.18072	0.89684		296.045	26.6083	88.6826	5.52989	1.10323
296.574	26.658	98.521	0.17022	0.90125		296.545	26.658	88.4021	5.70606	1.09602
297.074	26.7077	98.4427	0.15393	0.90479		297.045	26.7077	88.1114	5.88428	1.08796
297.574	26.7574	98.2684	0.13719	0.90595		297.545	26.7574	87.8105	6.06342	1.08123
298.074	26.8072	98.5429	0.12672	0.91039		298.045	26.8072	87.5004	6.24219	1.07581
298.574	26.857	98.24	0.12936	0.9125		298.545	26.857	87.1826	6.41957	1.0665
299.074	26.9068	98.4583	0.14815	0.9132		299.045	26.9068	86.8567	6.59612	1.05894
299.574	26.9567	98.357	0.1824	0.91594		299.545	26.9567	86.5221	6.77278	1.0509
300.074	27.0065	98.3604	0.22587	0.91476		300.045	27.0065	86.1803	6.9497	1.04074
300.574	27.0564	98.546	0.26904	0.9161		300.545	27.0564	85.8285	7.12933	1.03258
301.074	27.1063	98.267	0.30284	0.91749		301.045	27.1063	85.4684	7.31168	1.0283
301.574	27.1563	98.4685	0.32141	0.91456		301.545	27.1563	85.0986	7.49836	1.01601
302.074	27.2062	98.3342	0.32325	0.91572		302.045	27.2062	84.719	7.6898	1.00911
302.574	27.2561	98.1981	0.31309	0.914		302.545	27.2561	84.3312	7.88511	1.0006
303.074	27.306	98.297	0.29915	0.91008		303.045	27.306	83.933	8.08478	0.99225
303.574	27.356	98.2551	0.29008	0.90755		303.545	27.356	83.525	8.28747	0.98087
304.074	27.4059	98.3534	0.29349	0.90735		304.045	27.4059	83.105	8.4926	0.97295
304.574	27.4559	98.149	0.31421	0.90406		304.545	27.4559	82.6734	8.69812	0.96317
305.074	27.5059	98.2718	0.35301	0.90235		305.045	27.5059	82.2306	8.90178	0.9513
305.574	27.5559	98.2377	0.40623	0.89944		305.545	27.5559	81.7757	9.10202	0.94147
306.074	27.606	98.1829	0.46595	0.89876		306.045	27.606	81.3114	9.29616	0.93014
306.574	27.6559	98.2303	0.5216	0.89768		306.545	27.6559	80.8378	9.4832	0.91977
307.074	27.7059	98.0547	0.56371	0.89457		307.045	27.7059	80.3559	9.66242	0.90959
307.574	27.7558	98.0796	0.58777	0.8937		307.545	27.7558	79.8673	9.83376	0.8961
308.074	27.8056	97.954	0.59465	0.89417		308.045	27.8056	79.37	9.99903	0.89127
308.574	27.8555	98.0346	0.58996	0.89258		308.545	27.8555	78.8654	10.1594	0.87863
309.074	27.9054	98.0562	0.58191	0.89382		309.045	27.9054	78.3515	10.3177	0.86443
309.574	27.9554	97.9744	0.57688	0.88887		309.545	27.9554	77.8301	10.4755	0.85365
310.074	28.0055	98.0473	0.57769	0.89199		310.045	28.0055	77.3039	10.6343	0.84488
310.574	28.0557	97.7691	0.58411	0.89349		310.545	28.0557	76.7695	10.797	0.83383
311.074	28.106	97.8644	0.59453	0.89545		311.045	28.106	76.2275	10.9644	0.82521
311.574	28.1563	97.9038	0.60812	0.89789		311.545	28.1563	75.6768	11.1373	0.81336
312.074	28.2065	97.9339	0.62584	0.89837		312.045	28.2065	75.1159	11.3154	0.80248
312.574	28.2565	97.7931	0.64949	0.90006		312.545	28.2565	74.5472	11.4964	0.79512
313.074	28.3066	97.7557	0.68088	0.90306		313.045	28.3066	73.9693	11.6787	0.78661
313.574	28.3567	97.7736	0.71992	0.90631		313.545	28.3567	73.3801	11.8603	0.77451
314.074	28.4068	97.6858	0.76499	0.916		314.045	28.4068	72.7809	12.0381	0.76954
314.574	28.457	97.6514	0.81379	0.92065		314.545	28.457	72.169	12.2105	0.75814
315.074	28.5073	97.4905	0.86486	0.93236		315.045	28.5073	71.5472	12.3746	0.7494
315.574	28.5575	97.6589	0.9172	0.94214		315.545	28.5575	70.9183	12.5284	0.74049
316.074	28.6077	97.437	0.96965	0.95336		316.045	28.6077	70.2833	12.6711	0.73061
316.574	28.6578	97.5311	1.02174	0.96638		316.545	28.6578	69.6404	12.8035	0.72343
317.074	28.708	97.2997	1.07211	0.97913		317.045	28.708	68.9941	12.9253	0.71437
317.574	28.7582	97.4881	1.11963	0.99639		317.545	28.7582	68.342	13.0382	0.70761
318.074	28.8085	97.2459	1.1642	1.01497		318.045	28.8085	67.6841	13.1436	0.70156
318.574	28.8587	97.3065	1.20519	1.03468		318.545	28.8587	67.0255	13.2422	0.6947
319.074	28.909	97.1267	1.24136	1.05385		319.045	28.909	66.3612	13.3363	0.68645
319.574	28.9592	97.2571	1.27228	1.06926		319.545	28.9592	65.6934	13.4267	0.67956
320.074	29.0094	97.0376	1.29746	1.08822		320.045	29.0094	65.0212	13.5148	0.66937
320.574	29.0596	96.9698	1.31822	1.10662		320.545	29.0596	64.3427	13.6016	0.6623
321.074	29.1097	96.9076	1.33841	1.12095		321.045	29.1097	63.6604	13.6874	0.65711
321.574	29.1599	96.8239	1.36407	1.13221		321.545	29.1599	62.9734	13.7727	0.64795
322.074	29.2101	96.8289	1.40319	1.14928		322.045	29.2101	62.2832	13.8569	0.63941
322.574	29.2603	96.8081	1.46328	1.16607		322.545	29.2603	61.5898	13.9398	0.63606
323.074	29.3104	96.5172	1.54983	1.17625		323.045	29.3104	60.8919	14.0201	0.6287
323.574	29.3605	96.6387	1.66415	1.19354		323.545	29.3605	60.1901	14.0964	0.62405
324.074	29.4107	96.4279	1.80225	1.20988		324.045	29.4107	59.4832	14.1665	0.62075
324.574	29.4608	96.5222	1.95575	1.22568		324.545	29.4608	58.7714	14.2282	0.6153
325.074	29.511	96.2251	2.11211	1.23481		325.045	29.511	58.0547	14.2788	0.60966
325.574	29.5612	96.3082	2.2595	1.24599		325.545	29.5612	57.3341	14.3157	0.60376
326.074	29.6114	95.9915	2.38707	1.26271		326.045	29.6114	56.6118	14.3363	0.60118
326.574	29.6616	96.0595	2.49009	1.27709		326.545	29.6616	55.8892	14.3387	0.59798
327.074	29.7117	95.759	2.56965	1.29687		327.045	29.7117	55.1661	14.3212	0.59706
327.574	29.7619	95.7483	2.63022	1.31182		327.545	29.7619	54.4453	14.283	0.59119
328.074	29.812	95.3868	2.67883	1.3294		328.045	29.812	53.7278	14.2235	0.59314
328.574	29.862	95.4762	2.72239	1.33834		328.545	29.862	53.0121	14.1425	0.5935
329.074	29.912	95.2018	2.76688	1.3494		329.045	29.912	52.3017	14.0404	0.59144
329.574	29.962	95.2773	2.81734	1.35809		329.545	29.962	51.5964	13.9178	0.58593
330.074	30.0119	94.9149	2.87738	1.37264		330.045	30.0119	50.8977	13.7757	0.58838
330.574	30.0619	94.9081	2.94954	1.38325		330.545	30.0619	50.207	13.6156	0.58977
331.074	30.1119	94.6758	3.03595	1.39673		331.045	30.1119	49.5269	13.4393	0.59353
331.574	30.1619	94.534	3.13673	1.3989		331.545	30.1619	48.8575	13.2483	0.59421
332.074	30.2119	94.487	3.25049	1.40861		332.045	30.2119	48.1983	13.0438	0.60041
332.574	30.2619	94.2375	3.37482	1.41152		332.545	30.2619	47.5481	12.8267	0.60732
333.074	30.3119	94.1175	3.50963	1.409		333.045	30.3119	46.9097	12.599	0.61041
333.574	30.3619	93.8944	3.65542	1.40209		333.545	30.3619	46.2825	12.3617	0.6167
334.074	30.4119	93.7168	3.81272	1.39804		334.045	30.4119	45.6675	12.116	0.62494
334.574	30.4619	93.5441	3.98219	1.39043		334.545	30.4619	45.0678	11.8639	0.63319
335.074	30.5118	93.273	4.16513	1.38267		335.045	30.5118	44.4785	11.6039	0.64193
335.574	30.5617	93.0534	4.3616	1.36964		335.545	30.5617	43.9031	11.3382	0.65024
336.074	30.6116	92.9477	4.57202	1.35411		336.045	30.6116	43.3405	11.0666	0.65824
336.574	30.6615	92.6752	4.79619	1.33967		336.545	30.6615	42.7925	10.7906	0.67109
337.074	30.7114	92.3579	5.03375	1.32766		337.045	30.7114	42.259	10.5106	0.68114
337.574	30.7614	92.1512	5.28538	1.31027		337.545	30.7614	41.7393	10.2272	0.68817
338.074	30.8114	91.8323	5.55081	1.30063		338.045	30.8114	41.2358	9.94236	0.70518
338.574	30.8615	91.6832	5.8277	1.27552		338.545	30.8615	40.7436	9.65392	0.71745
339.074	30.9117	91.2262	6.11577	1.25398		339.045	30.9117	40.2674	9.36521	0.72904
339.574	30.9619	91.1497	6.41455	1.22801		339.545	30.9619	39.8079	9.07731	0.7444
340.074	31.0122	90.6158	6.72166	1.20194		340.045	31.0122	39.3615	8.78828	0.7577
340.574	31.0625	90.4316	7.03462	1.18016		340.545	31.0625	38.9304	8.49958	0.76782
341.074	31.1127	90.0126	7.34986	1.15296		341.045	31.1127	38.513	8.21025	0.78469
341.574	31.1629	89.5194	7.66317	1.12435		341.545	31.1629	38.1086	7.9197	0.80188
342.074	31.2131	89.3567	7.97437	1.10521		342.045	31.2131	37.718	7.62835	0.81701
342.574	31.2633	88.6907	8.28748	1.06707		342.545	31.2633	37.3423	7.33719	0.82976
343.074	31.3134	88.3707	8.61112	1.03749		343.045	31.3134	36.9802	7.04573	0.84428
343.574	31.3637	87.9469	8.95291	1.00487		343.545	31.3637	36.634	6.75655	0.85923
344.074	31.414	87.3781	9.31917	0.96793		344.045	31.414	36.303	6.47034	0.87271
344.574	31.4643	87.0473	9.70962	0.92139		344.545	31.4643	35.9874	6.18893	0.89015
345.074	31.5145	86.4609	10.119	0.8841		345.045	31.5145	35.686	5.91306	0.9031
345.574	31.5648	86.1271	10.5378	0.83257		345.545	31.5648	35.3996	5.6454	0.91969
346.074	31.6151	85.4362	10.9549	0.7859		346.045	31.6151	35.1273	5.38702	0.93427
346.574	31.6655	84.8764	11.3667	0.73547		346.545	31.6655	34.8675	5.13818	0.94718
347.074	31.7159	84.4026	11.7732	0.67952		347.045	31.7159	34.6205	4.90046	0.96017
347.574	31.7663	83.6574	12.1829	0.62309		347.545	31.7663	34.385	4.67349	0.97264
348.074	31.8168	83.1749	12.6063	0.56946		348.045	31.8168	34.1601	4.45694	0.98517
348.574	31.8671	82.4497	13.0525	0.51236		348.545	31.8671	33.9458	4.25069	0.99793
349.074	31.9175	81.8875	13.5229	0.46013		349.045	31.9175	33.7407	4.05344	1.01289
349.574	31.9678	81.0263	14.014	0.39128		349.545	31.9678	33.5449	3.86478	1.01936
350.074	32.0182	80.6061	14.5189	0.32419		350.045	32.0182	33.3585	3.68482	1.03312
350.574	32.0686	79.5983	15.0259	0.2579		350.545	32.0686	33.1807	3.51269	1.04222
351.074	32.119	78.9245	15.5353	0.1829		351.045	32.119	33.0115	3.34891	1.05126
351.574	32.1695	77.9986	16.0509	0.10385		351.545	32.1695	32.8508	3.19383	1.06285
352.074	32.22	77.334	16.5796	0.0257258		352.045	32.22	32.6977	3.04767	1.0706
352.574	32.2705	76.4747	17.1335	-0.0552457		352.545	32.2705	32.5521	2.91113	1.08128
353.074	32.321	75.5174	17.7189	-0.14086		353.045	32.321	32.4134	2.78449	1.08779
353.574	32.3713	74.7243	18.3365	-0.21558		353.545	32.3713	32.2812	2.66772	1.09133
354.074	32.4217	73.7326	18.9792	-0.29508		354.045	32.4217	32.1541	2.55975	1.10307
354.574	32.472	72.6848	19.638	-0.38372		354.545	32.472	32.0313	2.45929	1.1094
355.074	32.5223	71.7623	20.3009	-0.47227		355.045	32.5223	31.9125	2.36526	1.11889
355.574	32.5726	70.7114	20.961	-0.57067		355.545	32.5726	31.7969	2.27568	1.1252
356.074	32.623	69.6812	21.6144	-0.66914		356.045	32.623	31.6852	2.18997	1.1268
356.574	32.6735	68.5007	22.2554	-0.75858		356.545	32.6735	31.5774	2.10702	1.1338
357.074	32.724	67.32	22.8835	-0.8607		357.045	32.724	31.4733	2.02622	1.14005
357.574	32.7744	66.1713	23.4989	-0.96787		357.545	32.7744	31.3744	1.94872	1.1418
358.074	32.8247	65.0423	24.1021	-1.07281		358.045	32.8247	31.2797	1.8744	1.1485
358.574	32.8751	63.845	24.6898	-1.17759		358.545	32.8751	31.1892	1.80461	1.1535
359.074	32.9253	62.4608	25.262	-1.28964		359.045	32.9253	31.1033	1.74116	1.15719
359.574	32.9756	61.2195	25.8168	-1.39354		359.545	32.9756	31.0209	1.68476	1.16371
360.074	33.0259	59.843	26.3541	-1.50217		360.045	33.0259	30.9417	1.63649	1.16784
360.574	33.0761	58.6239	26.8761	-1.61647		360.545	33.0761	30.8647	1.59637	1.1709
361.074	33.1264	57.2068	27.3884	-1.72537		361.045	33.1264	30.7891	1.56392	1.17228
361.574	33.1767	55.8231	27.9035	-1.83831		361.545	33.1767	30.714	1.53789	1.1733
362.074	33.2269	54.3349	28.4292	-1.94727		362.045	33.2269	30.639	1.51678	1.17822
362.574	33.277	53.0421	28.9713	-2.05557		362.545	33.277	30.5639	1.49873	1.18509
363.074	33.3272	51.3657	29.5266	-2.16384		363.045	33.3272	30.4886	1.48189	1.1849
363.574	33.3774	50.2643	30.0748	-2.26694		363.545	33.3774	30.4137	1.46467	1.18905
364.074	33.4277	48.6121	30.5894	-2.37332		364.045	33.4277	30.3394	1.44584	1.18825
364.574	33.4779	46.823	31.04	-2.47362		364.545	33.4779	30.2662	1.42463	1.19235
365.074	33.5282	45.1751	31.402	-2.57091		365.045	33.5282	30.1943	1.40072	1.19336
365.574	33.5784	43.6569	31.671	-2.67363		365.545	33.5784	30.1239	1.37419	1.19491
366.074	33.6286	41.9932	31.8555	-2.76492		366.045	33.6286	30.0552	1.34543	1.19838
366.574	33.6788	40.3446	31.9725	-2.85275		366.545	33.6788	29.9881	1.31507	1.19863
367.074	33.729	38.8917	32.0405	-2.93194		367.045	33.729	29.9229	1.28386	1.20189
367.574	33.7791	37.2001	32.0702	-3.00858		367.545	33.7791	29.8593	1.2525	1.2061
368.074	33.8293	35.6726	32.0626	-3.07652		368.045	33.8293	29.7974	1.22195	1.20827
368.574	33.8794	34.0405	32.0126	-3.13609		368.545	33.8794	29.7374	1.19306	1.20937
369.074	33.9295	32.3131	31.9121	-3.19612		369.045	33.9295	29.679	1.1667	1.21152
369.574	33.9796	30.6315	31.7557	-3.23952		369.545	33.9796	29.6225	1.14375	1.21414
370.074	34.0296	29.2568	31.5398	-3.2786		370.045	34.0296	29.5673	1.12474	1.21681
370.574	34.0796	27.4844	31.2614	-3.31156		370.545	34.0796	29.5132	1.11015	1.22033
371.074	34.1296	26.0339	30.9132	-3.33516		371.045	34.1296	29.4599	1.10012	1.22078
371.574	34.1796	24.3743	30.4917	-3.3476		371.545	34.1796	29.407	1.09429	1.22293
372.074	34.2295	23.0263	29.9951	-3.35392		372.045	34.2295	29.3539	1.09172	1.22336
372.574	34.2794	21.1631	29.4181	-3.35093		372.545	34.2794	29.3002	1.09103	1.22612
373.074	34.3291	19.9802	28.764	-3.33702		373.045	34.3291	29.2455	1.09045	1.23073
373.574	34.3789	18.4895	28.0393	-3.31126		373.545	34.3789	29.1898	1.08808	1.23106
374.074	34.4286	17.1966	27.2431	-3.28176		374.045	34.4286	29.1329	1.08207	1.23084
374.574	34.4782	15.7107	26.3835	-3.23695		374.545	34.4782	29.0758	1.07099	1.23438
375.074	34.5279	14.5096	25.4679	-3.18657		375.045	34.5279	29.0194	1.05409	1.23777
375.574	34.5775	13.1905	24.4946	-3.12519		375.545	34.5775	28.964	1.03112	1.24422
376.074	34.627	11.9173	23.4706	-3.05634		376.045	34.627	28.9107	1.0029	1.24564
376.574	34.6766	10.9185	22.4011	-2.97092		376.545	34.6766	28.8598	0.97059	1.24698
377.074	34.7261	9.74031	21.2928	-2.87825		377.045	34.7261	28.8116	0.93576	1.24923
377.574	34.7756	8.74561	20.1447	-2.77682		377.545	34.7756	28.7661	0.90026	1.25248
378.074	34.8251	7.7487	18.9717	-2.67347		378.045	34.8251	28.7231	0.86581	1.25472
378.574	34.8747	6.81124	17.7722	-2.56214		378.545	34.8747	28.6822	0.83382	1.25776
379.074	34.9241	6.12112	16.5479	-2.4394		379.045	34.9241	28.6429	0.80529	1.25949
379.574	34.9735	5.02454	15.3088	-2.31551		379.545	34.9735	28.6049	0.78077	1.26336
380.074	35.023	4.4587	14.0541	-2.18071		380.045	35.023	28.568	0.7604	1.26267
380.574	35.0724	3.73558	12.7844	-2.05029		380.545	35.0724	28.5317	0.7439	1.26427
381.074	35.1218	3.2118	11.505	-1.90964		381.045	35.1218	28.4958	0.73096	1.27101
381.574	35.1713	2.55054	10.227	-1.77032		381.545	35.1713	28.4603	0.72118	1.26989
382.074	35.2207	2.1153	8.96121	-1.6172		382.045	35.2207	28.4251	0.71425	1.27091
382.574	35.2702	1.83172	7.72711	-1.46327		382.545	35.2702	28.3901	0.70983	1.27243
383.074	35.3196	1.48561	6.54746	-1.31177		383.045	35.3196	28.3553	0.70767	1.27657
383.574	35.3691	1.01749	5.44322	-1.15317		383.545	35.3691	28.3205	0.70758	1.27636
384.074	35.4186	1.0657	4.43203	-0.9916		384.045	35.4186	28.2856	0.70938	1.27837
384.574	35.4682	0.68239	3.53221	-0.832		384.545	35.4682	28.2505	0.71298	1.28255
385.074	35.5178	0.68911	2.76125	-0.68178		385.045	35.5178	28.2153	0.7182	1.28056
385.574	35.5674	0.54881	2.11572	-0.54108		385.545	35.5674	28.1797	0.72493	1.28374
386.074	35.617	0.61404	1.59881	-0.41589		386.045	35.617	28.1436	0.73299	1.28742
386.574	35.6666	0.61615	1.19975	-0.30399		386.545	35.6666	28.1071	0.74212	1.28752
387.074	35.7161	0.52776	0.90236	-0.20626		387.045	35.7161	28.07	0.752	1.29009
387.574	35.7658	0.39903	0.69006	-0.11593		387.545	35.7658	28.0321	0.76223	1.29098
388.074	35.8154	0.50401	0.5419	-0.038365		388.045	35.8154	27.9936	0.77236	1.29115
388.574	35.865	0.25844	0.44044	0.0331318		388.545	35.865	27.9544	0.78191	1.2944
389.074	35.9146	0.45964	0.37014	0.0964863		389.045	35.9146	27.9145	0.79047	1.29526
389.574	35.9642	0.35844	0.31807	0.14879		389.545	35.9642	27.8741	0.79764	1.29423
390.074	36.0138	0.36212	0.27625	0.19852		390.045	36.0138	27.8333	0.80309	1.29668
390.574	36.0636	0.41159	0.23908	0.24162		390.545	36.0636	27.7924	0.80655	1.29806
391.074	36.1135	0.29917	0.20377	0.28041		391.045	36.1135	27.7512	0.8078	1.29928
391.574	36.1635	0.34182	0.17092	0.31603		391.545	36.1635	27.7101	0.8066	1.29826
392.074	36.2136	0.19902	0.14253	0.34862		392.045	36.2136	27.669	0.80274	1.30327
392.574	36.2636	0.50647	0.12089	0.37896		392.545	36.2636	27.6279	0.79597	1.30222
393.074	36.3137	0.30435	0.10547	0.40492		393.045	36.3137	27.5872	0.78607	1.30853
393.574	36.3638	0.40261	0.0920471	0.4287		393.545	36.3638	27.5469	0.77287	1.30714
394.074	36.414	0.31751	0.0767698	0.44453		394.045	36.414	27.5072	0.7563	1.30577
394.574	36.4642	0.35826	0.056714	0.46531		394.545	36.4642	27.4685	0.7365	1.30836
395.074	36.5145	0.3444	0.0327957	0.47901		395.045	36.5145	27.431	0.71374	1.3098
395.574	36.5646	0.11023	0.00915551	0.496		395.545	36.5646	27.3949	0.6887	1.31334
396.074	36.6147	0.45985	-0.0106321	0.50834		396.045	36.6147	27.3605	0.66208	1.30998
396.574	36.6646	0.23649	-0.0237666	0.51772		396.545	36.6646	27.3278	0.63505	1.31221
397.074	36.7146	0.42398	-0.0304646	0.52817		397.045	36.7146	27.2971	0.60877	1.31636
397.574	36.7645	0.21834	-0.033582	0.52688		397.545	36.7645	27.2682	0.58455	1.31065
398.074	36.8146	0.42042	-0.0337586	0.53064		398.045	36.8146	27.2409	0.56347	1.3137
398.574	36.8646	0.29687	-0.0297173	0.53682		398.545	36.8646	27.2151	0.54656	1.31406
399.074	36.9148	0.36197	-0.0194857	0.54198		399.045	36.9148	27.1902	0.53431	1.3178
399.574	36.9649	0.41115	-0.001511	0.54834		399.545	36.9649	27.1658	0.52695	1.32304
400.074	37.0151	0.31819	0.023549	0.55581		400.045	37.0151	27.1415	0.52428	1.32332
400.574	37.0653	0.39859	0.0523654	0.5608		400.545	37.0653	27.1168	0.52575	1.32694
401.074	37.1155	0.31745	0.0803204	0.56366		401.045	37.1155	27.0915	0.53059	1.32342
401.574	37.1657	0.27373	0.10279	0.56838		401.545	37.1657	27.0653	0.53789	1.32672
402.074	37.2159	0.20406	0.11681	0.57247		402.045	37.2159	27.0381	0.54671	1.32745
402.574	37.2662	0.3458	0.12242	0.57816		402.545	37.2662	27.0101	0.55625	1.3282
403.074	37.3165	0.24691	0.12142	0.57905		403.045	37.3165	26.9815	0.56596	1.33
403.574	37.3668	0.26781	0.1153	0.58186		403.545	37.3668	26.9524	0.57542	1.33187
404.074	37.4171	0.36991	0.10474	0.58566		404.045	37.4171	26.923	0.5845	1.33116
404.574	37.4674	0.2418	0.0898597	0.59502		404.545	37.4674	26.8935	0.59316	1.33641
405.074	37.5177	0.22617	0.0698464	0.5956		405.045	37.5177	26.8637	0.60138	1.33451
405.574	37.568	0.31004	0.0447638	0.59698		405.545	37.568	26.8335	0.60906	1.3357
406.074	37.6183	0.16121	0.0155158	0.60038		406.045	37.6183	26.803	0.61591	1.33829
406.574	37.6687	0.39452	-0.0143658	0.60195		406.545	37.6687	26.7718	0.62156	1.33813
407.074	37.719	0.20135	-0.0398575	0.60295		407.045	37.719	26.7398	0.62551	1.33929
407.574	37.7693	0.40758	-0.0560241	0.60604		407.545	37.7693	26.7074	0.62731	1.33862
408.074	37.8196	0.20092	-0.0588563	0.61011		408.045	37.8196	26.6744	0.62669	1.34201
408.574	37.8698	0.28431	-0.046697	0.61271		408.545	37.8698	26.6416	0.6237	1.34417
409.074	37.9199	0.17277	-0.0213034	0.61568		409.045	37.9199	26.6092	0.61877	1.34371
409.574	37.9701	0.35014	0.0128951	0.61979		409.545	37.9701	26.5778	0.61271	1.34567
410.074	38.0202	0.29162	0.0493559	0.61899		410.045	38.0202	26.5473	0.60657	1.3495
410.574	38.0704	0.27596	0.0816125	0.62311		410.545	38.0704	26.518	0.60149	1.35017
411.074	38.1205	0.3471	0.10586	0.62202		411.045	38.1205	26.4895	0.59847	1.34927
411.574	38.1706	0.11856	0.12103	0.62697		411.545	38.1706	26.4614	0.59816	1.35067
412.074	38.2207	0.35655	0.12746	0.62763		412.045	38.2207	26.4333	0.60072	1.35244
412.574	38.2707	0.25975	0.12717	0.63055		412.545	38.2707	26.4045	0.60578	1.35425
413.074	38.3207	0.34205	0.12196	0.6316		413.045	38.3207	26.3747	0.61256	1.35325
413.574	38.3707	0.20169	0.11168	0.63351		413.545	38.3707	26.3436	0.61992	1.35614
414.074	38.4208	0.26405	0.0957223	0.63493		414.045	38.4208	26.3115	0.62666	1.35909
414.574	38.4709	0.19528	0.0755143	0.63573		414.545	38.4709	26.2786	0.63165	1.35771
415.074	38.5211	0.19962	0.0549803	0.64285		415.045	38.5211	26.2454	0.63401	1.3639
415.574	38.5712	0.32824	0.04072	0.64156		415.545	38.5712	26.2121	0.6332	1.36476
416.074	38.6213	0.25061	0.039388	0.63825		416.045	38.6213	26.1792	0.629	1.36285
416.574	38.6714	0.24572	0.0538546	0.64554		416.545	38.6714	26.1467	0.62147	1.36586
417.074	38.7214	0.32582	0.0822335	0.64475		417.045	38.7214	26.115	0.61093	1.36919
417.574	38.7715	0.16738	0.11702	0.64627		417.545	38.7715	26.0841	0.59783	1.3698
418.074	38.8217	0.18951	0.14924	0.64575		418.045	38.8217	26.054	0.58265	1.37173
418.574	38.8718	0.0805509	0.17181	0.64752		418.545	38.8718	26.0249	0.56601	1.37323
419.074	38.9219	0.2472	0.18132	0.64669		419.045	38.9219	25.9965	0.54841	1.37355
419.574	38.972	0.10645	0.17745	0.64806		419.545	38.972	25.9693	0.53066	1.37693
420.074	39.022	0.20928	0.16274	0.6497		420.045	39.022	25.9434	0.51353	1.37777
420.574	39.072	0.10002	0.13941	0.6535		420.545	39.072	25.9187	0.49774	1.38362
421.074	39.1221	0.18421	0.1096	0.65622		421.045	39.1221	25.8952	0.48396	1.38497
421.574	39.1721	0.21792	0.0755883	0.65817		421.545	39.1721	25.8727	0.47265	1.39079
422.074	39.2222	0.013588	0.0394474	0.65639		422.045	39.2222	25.8506	0.46412	1.38986
422.574	39.2724	0.24829	0.00321751	0.65699		422.545	39.2724	25.8289	0.45852	1.38937
423.074	39.3225	0.15565	-0.0299137	0.66186		423.045	39.3225	25.8072	0.45574	1.38995
423.574	39.3726	0.14408	-0.0571917	0.65961		423.545	39.3726	25.7853	0.45551	1.39495
424.074	39.4227	0.0321197	-0.0767354	0.66239		424.045	39.4227	25.763	0.45744	1.39404
424.574	39.4728	0.1715	-0.0855101	0.65959		424.545	39.4728	25.7403	0.46106	1.39389
425.074	39.523	0.0970131	-0.0805414	0.66479		425.045	39.523	25.7172	0.46597	1.39726
425.574	39.5732	0.11976	-0.0599205	0.66325		425.545	39.5732	25.6938	0.47179	1.39689
426.074	39.6234	0.22673	-0.0237064	0.66303		426.045	39.6234	25.6702	0.47825	1.39859
426.574	39.6735	0.18352	0.025286	0.66416		426.545	39.6735	25.6462	0.48518	1.40194
427.074	39.7236	0.17199	0.0830876	0.66741		427.045	39.7236	25.6219	0.49246	1.40033
427.574	39.7736	0.26276	0.14488	0.67094		427.545	39.7736	25.5973	0.50006	1.40564
428.074	39.8236	0.10646	0.20518	0.67189		428.045	39.8236	25.5723	0.50791	1.40813
428.574	39.8736	0.15741	0.25962	0.67172		428.545	39.8736	25.5468	0.51595	1.40684
429.074	39.9236	0.15126	0.30457	0.67134		429.045	39.9236	25.521	0.52404	1.40742
429.574	39.9736	0.13633	0.33506	0.67252		429.545	39.9736	25.4946	0.53201	1.40825
430.074	40.0236	0.0731364	0.34526	0.6747		430.045	40.0236	25.4677	0.53961	1.41288
430.574	40.0737	0.0832658	0.33087	0.67704		430.545	40.0737	25.4403	0.5465	1.4163
431.074	40.1238	0.0533585	0.29055	0.6804		431.045	40.1238	25.4124	0.5523	1.41871
431.574	40.1739	-0.068161	0.22724	0.67788		431.545	40.1739	25.3842	0.55662	1.41872
432.074	40.224	0.0813822	0.14764	0.6819		432.045	40.224	25.3557	0.55905	1.41982
432.574	40.2741	-0.0712599	0.0587886	0.68071		432.545	40.2741	25.3269	0.55923	1.42295
433.074	40.3242	0.15259	-0.0301832	0.68302		433.045	40.3242	25.2979	0.55686	1.42389
433.574	40.3743	-0.13948	-0.10963	0.68581		433.545	40.3743	25.2691	0.55178	1.42735
434.074	40.4244	0.0923637	-0.17014	0.68955		434.045	40.4244	25.2406	0.54397	1.43036
434.574	40.4745	-0.0546523	-0.20267	0.69075		434.545	40.4745	25.2126	0.53356	1.43081
435.074	40.5245	0.16131	-0.20087	0.69033		435.045	40.5245	25.1853	0.52085	1.43076
435.574	40.5746	0.0253988	-0.16589	0.69343		435.545	40.5746	25.159	0.50632	1.43743
436.074	40.6247	0.11273	-0.10596	0.69462		436.045	40.6247	25.1337	0.49056	1.43509
436.574	40.6748	0.19543	-0.0369504	0.70099		436.545	40.6748	25.1095	0.47413	1.43793
437.074	40.7248	0.0326218	0.0231046	0.69937		437.045	40.7248	25.0864	0.45776	1.44237
437.574	40.7748	0.0587458	0.0609341	0.70568		437.545	40.7748	25.0644	0.44196	1.44517
438.074	40.8248	0.13195	0.0712828	0.706		438.045	40.8248	25.0432	0.42715	1.4473
438.574	40.8748	0.0658658	0.058643	0.70549		438.545	40.8748	25.0229	0.41381	1.44601
439.074	40.9247	0.1165	0.0345488	0.70846		439.045	40.9247	25.0032	0.40211	1.45144
439.574	40.9747	0.0669271	0.0113181	0.71233		439.545	40.9747	24.984	0.39217	1.45606
440.074	41.0248	0.0535419	-0.00263547	0.71254		440.045	41.0248	24.9653	0.38409	1.45496
440.574	41.0749	-0.0596619	-0.00486602	0.71262		440.545	41.0749	24.9468	0.37791	1.45563
441.074	41.125	0.20539	0.00150006	0.71724		441.045	41.125	24.9285	0.37371	1.46001
441.574	41.1751	0.0605462	0.0100759	0.71922		441.545	41.1751	24.9105	0.37151	1.4615
442.074	41.2252	0.15103	0.0146022	0.71983		442.045	41.2252	24.8927	0.37136	1.4623
442.574	41.2752	-0.0264705	0.0130977	0.72109		442.545	41.2752	24.8748	0.37324	1.46398
443.074	41.3252	0.19553	0.00797686	0.72476		443.045	41.3252	24.8569	0.37707	1.46747
443.574	41.3752	0.011899	0.00428055	0.72425		443.545	41.3752	24.8387	0.38263	1.46896
444.074	41.4251	0.18802	0.008075	0.7257		444.045	41.4251	24.8201	0.38958	1.46874
444.574	41.4752	-0.00217308	0.0229412	0.72984		444.545	41.4752	24.8008	0.3974	1.47391
445.074	41.5252	0.22869	0.0490372	0.72775		445.045	41.5252	24.7807	0.40539	1.4722
445.574	41.5752	0.0791205	0.0822456	0.72819		445.545	41.5752	24.7599	0.41281	1.47249
446.074	41.6253	0.0428364	0.11506	0.72967		446.045	41.6253	24.7384	0.41879	1.4737
446.574	41.6754	0.0441924	0.14067	0.73447		446.545	41.6754	24.7163	0.42257	1.47771
447.074	41.7255	0.11602	0.15334	0.73699		447.045	41.7255	24.6938	0.42351	1.48053
447.574	41.7757	0.0886469	0.14909	0.7395		447.545	41.7757	24.6712	0.42115	1.4848
448.074	41.8259	-0.0533906	0.1267	0.73941		448.045	41.8259	24.6488	0.41533	1.48447
448.574	41.876	0.0154363	0.0883634	0.74443		448.545	41.876	24.6268	0.40606	1.48456
449.074	41.9262	0.0560104	0.0399038	0.74576		449.045	41.9262	24.6055	0.39366	1.48434
449.574	41.9764	0.0017252	-0.0113133	0.75526		449.545	41.9764	24.5853	0.37868	1.49494
450.074	42.0265	0.0599643	-0.0564264	0.75375		450.045	42.0265	24.5663	0.36186	1.48947
450.574	42.0766	-0.0464136	-0.0882308	0.75488		450.545	42.0766	24.5486	0.34382	1.4912
451.074	42.1266	0.0589476	-0.10388	0.75991		451.045	42.1266	24.5321	0.32518	1.4975
451.574	42.1766	0.0791085	-0.10465	0.7611		451.545	42.1766	24.5167	0.30652	1.49826
452.074	42.2267	0.13615	-0.0941432	0.76565		452.045	42.2267	24.5022	0.28808	1.50154
452.574	42.2769	0.0246177	-0.0768146	0.76478		452.545	42.2769	24.4885	0.27004	1.50091
453.074	42.327	0.1332	-0.0558484	0.76983		453.045	42.327	24.4755	0.25258	1.50701
453.574	42.3772	0.062067	-0.0338793	0.77145		453.545	42.3772	24.4633	0.23575	1.509
454.074	42.4273	0.0449828	-0.0141652	0.77395		454.045	42.4273	24.4517	0.21972	1.51185
454.574	42.4774	0.0609989	-0.000369024	0.78105		454.545	42.4774	24.4411	0.2049	1.51748
455.074	42.5274	0.25403	0.00342226	0.78378		455.045	42.5274	24.4314	0.19192	1.51874
455.574	42.5775	0.0124901	-0.0040638	0.78474		455.545	42.5775	24.4228	0.18176	1.52222
456.074	42.6275	0.0223413	-0.0200934	0.78366		456.045	42.6275	24.4152	0.17543	1.51995
456.574	42.6776	-0.10789	-0.039271	0.79078		456.545	42.6776	24.4086	0.17394	1.52178
457.074	42.7277	0.15874	-0.0542413	0.7913		457.045	42.7277	24.4024	0.17814	1.52325
457.574	42.7778	-0.0425123	-0.059332	0.79447		457.545	42.7778	24.3961	0.18852	1.52865
458.074	42.8279	0.0542983	-0.0529736	0.79898		458.045	42.8279	24.3892	0.20499	1.53066
458.574	42.878	0.0562078	-0.0385783	0.8029		458.545	42.878	24.3809	0.22681	1.53491
459.074	42.9282	0.15926	-0.0219406	0.80758		459.045	42.9282	24.3707	0.25266	1.53811
459.574	42.9783	-0.0156978	-0.00699321	0.80865		459.545	42.9783	24.358	0.28078	1.54006
460.074	43.0283	0.0453746	0.00427587	0.81336		460.045	43.0283	24.3427	0.30941	1.54188
460.574	43.0783	-0.0202301	0.0143822	0.81471		460.545	43.0783	24.3251	0.33644	1.5437
461.074	43.1283	0.11252	0.0290314	0.81932		461.045	43.1283	24.3054	0.36033	1.5482
461.574	43.1782	0.0350124	0.0518889	0.8215		461.545	43.1782	24.2842	0.37996	1.55127
462.074	43.2283	0.17751	0.0823912	0.82292		462.045	43.2283	24.2623	0.39479	1.55564
462.574	43.2783	-0.0766352	0.11597	0.82626		462.545	43.2783	24.2403	0.40486	1.55837
463.074	43.3284	0.21107	0.14577	0.82897		463.045	43.3284	24.2185	0.41078	1.55785
463.574	43.3784	-0.0430694	0.16531	0.83592		463.545	43.3784	24.1972	0.41336	1.56558
464.074	43.4284	0.12873	0.17152	0.83791		464.045	43.4284	24.1763	0.41351	1.56754
464.574	43.4785	0.00703953	0.16612	0.84061		464.545	43.4785	24.1559	0.412	1.56843
465.074	43.5285	0.0533532	0.15278	0.84442		465.045	43.5285	24.1356	0.40936	1.57032
465.574	43.5785	-0.0220177	0.13544	0.85256		465.545	43.5785	24.1154	0.40573	1.57481
466.074	43.6286	-0.10162	0.1185	0.85496		466.045	43.6286	24.0951	0.401	1.57807
466.574	43.6787	0.0716206	0.10544	0.85883		466.545	43.6787	24.0746	0.39485	1.58096
467.074	43.7288	-0.0200604	0.0970709	0.8627		467.045	43.7288	24.0541	0.38689	1.58435
467.574	43.7788	0.026941	0.0922673	0.86497		467.545	43.7788	24.0339	0.37687	1.58664
468.074	43.8289	-0.053009	0.0881793	0.87094		468.045	43.8289	24.014	0.36479	1.58939
468.574	43.8789	-0.0030776	0.081314	0.87577		468.545	43.8789	23.995	0.35102	1.59355
469.074	43.929	0.0103559	0.0673674	0.87858		469.045	43.929	23.9771	0.33631	1.59773
469.574	43.979	-0.19947	0.0432911	0.88225		469.545	43.979	23.9606	0.32184	1.59986
470.074	44.029	-0.00606082	0.0103706	0.888		470.045	44.029	23.9456	0.30893	1.60015
470.574	44.0789	-0.0915839	-0.0265099	0.89027		470.545	44.0789	23.9319	0.29896	1.6036
471.074	44.1288	0.12136	-0.0588787	0.89542		471.045	44.1288	23.9194	0.29316	1.6096
471.574	44.1787	-0.11266	-0.0786325	0.9016		471.545	44.1787	23.9074	0.29231	1.61057
472.074	44.2285	0.12256	-0.0801121	0.90557		472.045	44.2285	23.8954	0.29668	1.61272
472.574	44.2784	-0.0513454	-0.0603283	0.91105		472.545	44.2784	23.8826	0.3059	1.61634
473.074	44.3284	0.16259	-0.021039	0.91553		473.045	44.3284	23.8686	0.31901	1.61611
473.574	44.3784	-0.16769	0.0321221	0.92045		473.545	44.3784	23.853	0.33461	1.61683
474.074	44.4284	0.13379	0.0899415	0.92599		474.045	44.4284	23.8356	0.35098	1.62296
474.574	44.4784	-0.0261815	0.1415	0.93274		474.545	44.4784	23.8167	0.36626	1.62369
475.074	44.5284	-0.076335	0.17885	0.93677		475.045	44.5284	23.7964	0.37884	1.6242
475.574	44.5784	-0.0766139	0.19731	0.94455		475.545	44.5784	23.7751	0.38737	1.62335
476.074	44.6285	-0.15304	0.19765	0.94732		476.045	44.6285	23.7535	0.39093	1.61887
476.574	44.6786	-0.10543	0.18448	0.95384		476.545	44.6786	23.7319	0.38919	1.61563
477.074	44.7287	-0.00602543	0.16472	0.9568		477.045	44.7287	23.7105	0.38222	1.6117
477.574	44.7787	-0.0966387	0.14432	0.96835		477.545	44.7787	23.6898	0.37055	1.61587
478.074	44.8287	-0.11632	0.12689	0.97413		478.045	44.8287	23.6702	0.35504	1.61647
478.574	44.8786	-0.0602582	0.11323	0.97564		478.545	44.8786	23.652	0.33709	1.61463
479.074	44.9285	-0.21332	0.10398	0.98292		479.045	44.9285	23.6355	0.3183	1.6179
479.574	44.9785	-0.11583	0.0989016	0.99147		479.545	44.9785	23.6208	0.30023	1.62253
480.074	45.0285	-0.0687301	0.0972332	0.99477		480.045	45.0285	23.6076	0.28411	1.62504
480.574	45.0787	-0.00597256	0.0977729	1.00365		480.545	45.0787	23.5955	0.2708	1.62909
481.074	45.1288	-0.14314	0.0985303	1.00967		481.045	45.1288	23.5841	0.26086	1.6348
481.574	45.179	-0.037414	0.0978181	1.0155		481.545	45.179	23.5729	0.25433	1.63839
482.074	45.2292	-0.17958	0.0920954	1.02183		482.045	45.2292	23.5615	0.25079	1.64164
482.574	45.2793	-0.0352159	0.0776864	1.02905		482.545	45.2793	23.5496	0.24952	1.64563
483.074	45.3294	-0.21363	0.0515818	1.03593		483.045	45.3294	23.5372	0.24963	1.65117
483.574	45.3794	-0.13936	0.012881	1.03855		483.545	45.3794	23.5242	0.25021	1.65578
484.074	45.4294	-0.25056	-0.0369254	1.04639		484.045	45.4294	23.5109	0.25059	1.66219
484.574	45.4794	-0.17222	-0.0960018	1.05242		484.545	45.4794	23.4976	0.25031	1.66853
485.074	45.5294	-0.13939	-0.15876	1.05694		485.045	45.5294	23.4845	0.24924	1.67292
485.574	45.5794	-0.23354	-0.21454	1.06677		485.545	45.5794	23.4717	0.2475	1.67637
486.074	45.6294	0.0332223	-0.24867	1.06979		486.045	45.6294	23.4595	0.24537	1.68286
486.574	45.6794	-0.0615119	-0.24619	1.07983		486.545	45.6794	23.4476	0.24317	1.68637
487.074	45.7294	-0.0149224	-0.19838	1.08734		487.045	45.7294	23.4359	0.24116	1.69469
487.574	45.7794	-0.0088904	-0.10737	1.09652		487.545	45.7794	23.4243	0.23939	1.70285
488.074	45.8294	0.11838	0.0122247	1.10282		488.045	45.8294	23.4126	0.23778	1.70673
488.574	45.8794	0.0729006	0.13507	1.11037		488.545	45.8794	23.4007	0.23604	1.71289
489.074	45.9293	-0.19857	0.23381	1.11783		489.045	45.9293	23.3886	0.23376	1.71832
489.574	45.9793	-0.1327	0.29014	1.12755		489.545	45.9793	23.3764	0.23053	1.72651
490.074	46.0292	-0.25299	0.29978	1.13064		490.045	46.0292	23.3642	0.22597	1.73308
490.574	46.0791	-0.21959	0.27201	1.14049		490.545	46.0791	23.3523	0.21989	1.74513
491.074	46.129	-0.0886701	0.22369	1.14925		491.045	46.129	23.3407	0.21223	1.75425
491.574	46.179	-0.12803	0.17006	1.15285		491.545	46.179	23.3296	0.20322	1.76442
492.074	46.2289	-0.0784555	0.12006	1.16486		492.045	46.2289	23.3192	0.19331	1.77251
492.574	46.279	-0.0553498	0.0746563	1.17252		492.545	46.279	23.3097	0.18311	1.78302
493.074	46.329	-0.0680654	0.0297614	1.17909		493.045	46.329	23.3009	0.17338	1.78691
493.574	46.379	-0.25216	-0.0193527	1.19399		493.545	46.379	23.2931	0.16502	1.7954
494.074	46.4291	-0.13914	-0.0729636	1.19908		494.045	46.4291	23.286	0.15883	1.80011
494.574	46.4792	-0.20881	-0.12807	1.20663		494.545	46.4792	23.2794	0.15552	1.80613
495.074	46.5293	-0.20739	-0.18067	1.21525		495.045	46.5293	23.2733	0.1556	1.8106
495.574	46.5794	-0.11125	-0.22463	1.22523		495.545	46.5794	23.2671	0.15924	1.81991
496.074	46.6295	-0.0740634	-0.25412	1.22921		496.045	46.6295	23.2605	0.16626	1.82165
496.574	46.6796	0.0217087	-0.26443	1.2418		496.545	46.6796	23.2532	0.17611	1.82685
497.074	46.7297	-0.24286	-0.25336	1.24954		497.045	46.7297	23.2449	0.18797	1.83304
497.574	46.7797	0.0757841	-0.22237	1.25765		497.545	46.7797	23.2353	0.20088	1.83818
498.074	46.8297	-0.0840517	-0.17523	1.26738		498.045	46.8297	23.2245	0.2138	1.84503
498.574	46.8797	0.0819951	-0.11544	1.27717		498.545	46.8797	23.2125	0.22583	1.84998
499.074	46.9297	-0.15874	-0.0485913	1.28809		499.045	46.9297	23.1996	0.23623	1.85918
499.574	46.9797	0.00913706	0.0196002	1.29586		499.545	46.9797	23.1863	0.24463	1.86118
500.074	47.0297	-0.0790652	0.0835479	1.30648		500.045	47.0297	23.1728	0.25112	1.8679
500.574	47.0798	0.0911412	0.13712	1.3126		500.545	47.0798	23.1594	0.25607	1.87162
501.074	47.1298	-0.22859	0.17565	1.32612		501.045	47.1298	23.1463	0.26012	1.87627
501.574	47.1799	-0.0762787	0.19689	1.33425		501.545	47.1799	23.1336	0.26391	1.87824
502.074	47.2299	-0.0519379	0.2022	1.347		502.045	47.2299	23.121	0.26805	1.88498
502.574	47.2799	-0.030663	0.19491	1.35682		502.545	47.2799	23.1084	0.27281	1.8927
503.074	47.33	-0.0661575	0.17753	1.36626		503.045	47.33	23.0955	0.27813	1.8956
503.574	47.38	-0.12463	0.15077	1.37779		503.545	47.38	23.0819	0.28359	1.90218
504.074	47.43	-0.10675	0.1137	1.38557		504.045	47.43	23.0675	0.2884	1.90851
504.574	47.48	-0.21307	0.0656855	1.39877		504.545	47.48	23.0523	0.29158	1.90959
505.074	47.5299	-0.16927	0.00952899	1.40906		505.045	47.5299	23.0362	0.29207	1.91233
505.574	47.5799	-0.1764	-0.0469605	1.42185		505.545	47.5799	23.0197	0.28898	1.91908
506.074	47.6297	-0.14184	-0.0935199	1.43175		506.045	47.6297	23.0032	0.28183	1.9288
506.574	47.6796	-0.12804	-0.12049	1.44504		506.545	47.6796	22.9873	0.27054	1.92946
507.074	47.7294	-0.0590707	-0.12361	1.45536		507.045	47.7294	22.9724	0.25553	1.9352
507.574	47.7792	-0.0453461	-0.10572	1.46838		507.545	47.7792	22.9589	0.2378	1.94121
508.074	47.829	-0.0751395	-0.0756296	1.47982		508.045	47.829	22.9471	0.21853	1.94552
508.574	47.8789	-0.27242	-0.0417221	1.49545		508.545	47.8789	22.9371	0.19936	1.95273
509.074	47.9288	0.0539672	-0.00993054	1.50202		509.045	47.9288	22.9287	0.18175	1.95416
509.574	47.9787	-0.16032	0.0175238	1.51719		509.545	47.9787	22.9217	0.16716	1.96141
510.074	48.0286	-0.0818854	0.0407182	1.52904		510.045	48.0286	22.9157	0.15659	1.9692
510.574	48.0785	-0.26702	0.0607181	1.53721		510.545	48.0785	22.9103	0.15063	1.97239
511.074	48.1284	-0.0996219	0.0782642	1.55273		511.045	48.1284	22.9049	0.14946	1.98019
511.574	48.1783	-0.10222	0.0936121	1.56696		511.545	48.1783	22.8992	0.1527	1.9851
512.074	48.2281	-0.0879711	0.10728	1.58298		512.045	48.2281	22.8927	0.15952	1.99384
512.574	48.278	-0.22622	0.12006	1.5919		512.545	48.278	22.8852	0.16878	1.99584
513.074	48.3278	-0.0513656	0.13215	1.60566		513.045	48.3278	22.8766	0.17921	1.99911
513.574	48.3778	-0.27364	0.14142	1.61842		513.545	48.3778	22.8669	0.18952	2.00518
514.074	48.4277	-0.0499339	0.14246	1.62682		514.045	48.4277	22.8561	0.19853	2.00956
514.574	48.4777	-0.29919	0.12862	1.63837		514.545	48.4777	22.8446	0.20527	2.0136
515.074	48.5276	-0.15578	0.0955788	1.65385		515.045	48.5276	22.8327	0.2091	2.0196
515.574	48.5774	-0.20811	0.0443035	1.6669		515.545	48.5774	22.8207	0.20977	2.02452
516.074	48.6273	-0.10775	-0.0174428	1.68106		516.045	48.6273	22.8089	0.20743	2.03318
516.574	48.6772	-0.19216	-0.0777974	1.69187		516.545	48.6772	22.7977	0.20257	2.03402
517.074	48.7272	-0.16847	-0.12333	1.70859		517.045	48.7272	22.7872	0.19588	2.04335
517.574	48.7773	-0.1258	-0.14314	1.71743		517.545	48.7773	22.7775	0.18819	2.04453
518.074	48.8273	-0.0915727	-0.13452	1.72714		518.045	48.8273	22.7686	0.18036	2.05159
518.574	48.8773	-0.13878	-0.10336	1.74311		518.545	48.8773	22.7604	0.17314	2.05554
519.074	48.9273	-0.0906485	-0.0615922	1.7543		519.045	48.9273	22.7527	0.16713	2.05743
519.574	48.9772	0.0461645	-0.0226729	1.76643		519.545	48.9772	22.7453	0.16275	2.0657
520.074	49.0272	-0.098535	0.00199078	1.77926		520.045	49.0272	22.738	0.16015	2.07357
520.574	49.0773	-0.18415	0.00578493	1.7919		520.545	49.0773	22.7307	0.15935	2.07514
521.074	49.1273	-0.23894	-0.0100072	1.80829		521.045	49.1273	22.7231	0.16021	2.08239
521.574	49.1773	-0.20626	-0.0370188	1.81497		521.545	49.1773	22.7153	0.16258	2.08346
522.074	49.2273	-0.2582	-0.0635049	1.82992		522.045	49.2273	22.7073	0.16631	2.08839
522.574	49.2773	-0.1188	-0.0784028	1.84754		522.545	49.2773	22.6991	0.17133	2.09475
523.074	49.3274	-0.0767204	-0.076225	1.86137		523.045	49.3274	22.6907	0.17761	2.09802
523.574	49.3774	-0.0404689	-0.0580864	1.87336		523.545	49.3774	22.6821	0.18522	2.10456
524.074	49.4273	0.0296911	-0.0297695	1.88593		524.045	49.4273	22.6731	0.19421	2.10795
524.574	49.4772	-0.11922	0.000596835	1.90139		524.545	49.4772	22.6638	0.20459	2.11569
525.074	49.5272	-0.0658072	0.027476	1.91401		525.045	49.5272	22.6539	0.21634	2.11999
525.574	49.5772	-0.30377	0.0494436	1.92937		525.545	49.5772	22.6434	0.22917	2.12539
526.074	49.6272	-0.0547549	0.0684915	1.9433		526.045	49.6272	22.6321	0.2427	2.13096
526.574	49.6773	-0.14974	0.0873616	1.95347		526.545	49.6773	22.6198	0.25643	2.13507
527.074	49.7274	0.0439153	0.10724	1.97102		527.045	49.7274	22.6065	0.26971	2.14359
527.574	49.7775	-0.23394	0.12588	1.98555		527.545	49.7775	22.5923	0.28175	2.14099
528.074	49.8277	-0.0194184	0.13869	1.99981		528.045	49.8277	22.577	0.29185	2.14411
528.574	49.8777	-0.33967	0.14109	2.01257		528.545	49.8777	22.561	0.29929	2.14611
529.074	49.9278	-0.12368	0.13038	2.02629		529.045	49.9278	22.5444	0.30361	2.14992
529.574	49.9778	-0.20516	0.10821	2.04214		529.545	49.9778	22.5276	0.30459	2.15958
530.074	50.0278	-0.0727803	0.0798997	2.05459		530.045	50.0278	22.5109	0.30236	2.15828
530.574	50.0778	-0.26699	0.0513208	2.07308		530.545	50.0778	22.4946	0.29742	2.16179
531.074	50.1278	-0.13315	0.0260822	2.0864		531.045	50.1278	22.4791	0.29055	2.16569
531.574	50.1779	-0.32094	0.00604133	2.09947		531.545	50.1779	22.4646	0.28286	2.1711
532.074	50.228	-0.0964289	-0.00857324	2.11643		532.045	50.228	22.451	0.27548	2.17358
532.574	50.2781	-0.15048	-0.0175515	2.13423		532.545	50.2781	22.4383	0.26962	2.17741
533.074	50.3282	-0.2218	-0.0188492	2.14749		533.045	50.3282	22.4264	0.2663	2.17752
533.574	50.3782	-0.14099	-0.0108757	2.16389		533.545	50.3782	22.4148	0.26625	2.17866
534.074	50.4282	-0.13738	0.00584605	2.18214		534.045	50.4282	22.4032	0.26988	2.18375
534.574	50.4781	-0.0332548	0.0262788	2.19639		534.545	50.4781	22.3913	0.27719	2.18721
535.074	50.5281	-0.18947	0.0402489	2.2142		535.045	50.5281	22.3786	0.28779	2.1874
535.574	50.578	-0.17378	0.0364502	2.22562		535.545	50.578	22.3647	0.30105	2.19152
536.074	50.628	-0.32356	0.00820472	2.24158		536.045	50.628	22.3497	0.31594	2.1911
536.574	50.678	-0.0690416	-0.0421741	2.25838		536.545	50.678	22.3334	0.33148	2.19425
537.074	50.728	-0.35139	-0.10354	2.27495		537.045	50.728	22.3158	0.34666	2.19844
537.574	50.778	-0.0700418	-0.15891	2.2896		537.545	50.778	22.2973	0.36053	2.19773
538.074	50.828	-0.31971	-0.19297	2.30869		538.045	50.828	22.2778	0.37245	2.19903
538.574	50.878	0.0322022	-0.1981	2.32573		538.545	50.878	22.2579	0.38199	2.20209
539.074	50.928	-0.025012	-0.17554	2.34391		539.045	50.928	22.2375	0.38906	2.20632
539.574	50.978	0.0556985	-0.13495	2.35803		539.545	50.978	22.217	0.39374	2.20721
540.074	51.0279	-0.1702	-0.0869256	2.37603		540.045	51.0279	22.1966	0.39638	2.21116
540.574	51.0779	-0.0309526	-0.0396212	2.39327		540.545	51.0779	22.1763	0.39742	2.21181
541.074	51.1278	-0.29326	0.00199166	2.41018		541.045	51.1278	22.1563	0.39743	2.21611
541.574	51.1777	-0.11605	0.0356812	2.42909		541.545	51.1777	22.1365	0.39695	2.21945
542.074	51.2277	-0.11933	0.0605028	2.44361		542.045	51.2277	22.1169	0.39651	2.21781
542.574	51.2777	-0.0297482	0.0760364	2.45998		542.545	51.2777	22.0975	0.39656	2.2239
543.074	51.3277	-0.1258	0.080404	2.47919		543.045	51.3277	22.0781	0.39749	2.22348
543.574	51.3777	-0.12782	0.0721826	2.48893		543.545	51.3777	22.0586	0.3996	2.22311
544.074	51.4277	-0.16583	0.0515634	2.51247		544.045	51.4277	22.039	0.40316	2.22705
544.574	51.4777	-0.0907907	0.0208308	2.52851		544.545	51.4777	22.0193	0.4084	2.23403
545.074	51.5277	-0.12573	-0.0152272	2.54738		545.045	51.5277	21.9994	0.41545	2.23535
545.574	51.5776	-0.30956	-0.0511266	2.56409		545.545	51.5776	21.9791	0.42448	2.23437
546.074	51.6276	-0.12509	-0.0812477	2.57753		546.045	51.6276	21.9585	0.43546	2.23434
546.574	51.6777	-0.0802764	-0.10073	2.59652		546.545	51.6777	21.9373	0.44818	2.23577
547.074	51.7277	-0.0225329	-0.10833	2.61278		547.045	51.7277	21.9153	0.46225	2.24282
547.574	51.7778	-0.098985	-0.10514	2.63047		547.545	51.7778	21.8923	0.47701	2.24234
548.074	51.8279	-0.077695	-0.0945784	2.65005		548.045	51.8279	21.8681	0.49151	2.24412
548.574	51.878	-0.11998	-0.081684	2.66515		548.545	51.878	21.8427	0.50471	2.24426
549.074	51.928	-0.11687	-0.071162	2.69053		549.045	51.928	21.8161	0.51555	2.2528
549.574	51.978	-0.0269745	-0.0667202	2.70616		549.545	51.978	21.7884	0.52304	2.25427
550.074	52.028	0.00233888	-0.0695856	2.72269		550.045	52.028	21.76	0.52647	2.25794
550.574	52.0781	-0.12066	-0.0765381	2.74354		550.545	52.0781	21.7315	0.52553	2.25792
551.074	52.1282	-0.0260267	-0.0822994	2.75789		551.045	52.1282	21.7033	0.52036	2.26056
551.574	52.1783	-0.16344	-0.0802349	2.77677		551.545	52.1783	21.6759	0.51161	2.26475
552.074	52.2284	-0.15723	-0.0627896	2.79925		552.045	52.2284	21.6498	0.50027	2.26975
552.574	52.2784	-0.14629	-0.0265321	2.81263		552.545	52.2784	21.6248	0.48756	2.26859
553.074	52.3285	0.00772638	0.0261141	2.82915		553.045	52.3285	21.6013	0.47488	2.2723
553.574	52.3785	-0.0372566	0.0866404	2.85081		553.545	52.3785	21.5789	0.46349	2.27341
554.074	52.4286	-0.1409	0.14196	2.87105		554.045	52.4286	21.5574	0.45433	2.27766
554.574	52.4787	-0.0884994	0.17819	2.88867		554.545	52.4787	21.5365	0.44809	2.28047
555.074	52.5287	-0.0624641	0.18556	2.90031		555.045	52.5287	21.5157	0.44501	2.28316
555.574	52.5788	-0.00612862	0.15998	2.92521		555.545	52.5788	21.4948	0.44496	2.28631
556.074	52.6288	-0.15509	0.10468	2.94464		556.045	52.6288	21.4733	0.4475	2.28663
556.574	52.6789	0.0402124	0.0313849	2.96113		556.545	52.6789	21.4514	0.45192	2.29204
557.074	52.729	-0.18679	-0.0433945	2.98118		557.045	52.729	21.4287	0.45735	2.2917
557.574	52.779	-0.12652	-0.10252	2.99861		557.545	52.779	21.4054	0.46296	2.29429
558.074	52.8291	-0.23548	-0.133	3.02066		558.045	52.8291	21.3816	0.46797	2.30037
558.574	52.8791	-0.0145386	-0.12953	3.04187		558.545	52.8791	21.3574	0.4718	2.30283
559.074	52.9291	-0.00028526	-0.0957306	3.06214		559.045	52.9291	21.3328	0.47409	2.30703
559.574	52.9791	0.0964599	-0.0431675	3.08078		559.545	52.9791	21.3082	0.47473	2.31545
560.074	53.0292	-0.31368	0.0129935	3.09792		560.045	53.0292	21.2837	0.47384	2.31434
560.574	53.0792	-0.0568061	0.0609608	3.12111		560.545	53.0792	21.2595	0.47177	2.31587
561.074	53.1292	-0.0515688	0.0938448	3.14128		561.045	53.1292	21.2357	0.469	2.32025
561.574	53.1793	0.00106538	0.10938	3.15961		561.545	53.1793	21.2124	0.46608	2.32392
562.074	53.2292	-0.14174	0.11013	3.18187		562.045	53.2292	21.1895	0.46353	2.32761
562.574	53.2792	-0.10532	0.10134	3.20587		562.545	53.2792	21.1669	0.46176	2.33706
563.074	53.3291	-0.12602	0.0879441	3.22613		563.045	53.3291	21.1444	0.46103	2.33757
563.574	53.379	-0.2027	0.0741972	3.24725		563.545	53.379	21.122	0.46139	2.34131
564.074	53.4289	-0.13344	0.0630432	3.26835		564.045	53.4289	21.0994	0.4627	2.34765
564.574	53.4788	-0.17439	0.055151	3.28899		564.545	53.4788	21.0765	0.46465	2.35056
565.074	53.5288	-0.0119413	0.050171	3.31053		565.045	53.5288	21.0533	0.46679	2.35734
565.574	53.5788	-0.29681	0.046721	3.3239		565.545	53.5788	21.0297	0.46863	2.35978
566.074	53.6289	-0.0602486	0.041825	3.34722		566.045	53.6289	21.0058	0.46967	2.367
566.574	53.6791	-0.14779	0.0318751	3.369		566.545	53.6791	20.9817	0.46951	2.37478
567.074	53.7292	-0.16141	0.0143924	3.38689		567.045	53.7292	20.9575	0.46791	2.37599
567.574	53.7793	-0.19701	-0.0101483	3.40262		567.545	53.7793	20.9333	0.46484	2.38001
568.074	53.8294	0.0186419	-0.0375788	3.42466		568.045	53.8294	20.9094	0.46048	2.38479
568.574	53.8794	-0.13732	-0.0620888	3.44922		568.545	53.8794	20.8861	0.45522	2.39166
569.074	53.9295	-0.0985169	-0.075831	3.46348		569.045	53.9295	20.8635	0.44955	2.39042
569.574	53.9795	-0.28863	-0.0690014	3.48855		569.545	53.9795	20.8415	0.44399	2.39724
570.074	54.0296	0.0211843	-0.0360572	3.51087		570.045	54.0296	20.8201	0.43893	2.40371
570.574	54.0797	-0.1475	0.0190449	3.53314		570.545	54.0797	20.7991	0.43451	2.40981
571.074	54.1299	-0.0151904	0.087306	3.55089		571.045	54.1299	20.7782	0.43061	2.41455
571.574	54.1799	-0.15542	0.15767	3.577		571.545	54.1799	20.7572	0.42675	2.41932
572.074	54.2299	-0.12416	0.21724	3.59696		572.045	54.2299	20.7358	0.42224	2.41955
572.574	54.2799	-0.15605	0.25421	3.62044		572.545	54.2799	20.7141	0.41634	2.43064
573.074	54.33	-0.29812	0.25915	3.63819		573.045	54.33	20.6921	0.40832	2.43301
573.574	54.3801	-0.17447	0.22702	3.65863		573.545	54.3801	20.6702	0.39774	2.43991
574.074	54.4302	-0.33973	0.16017	3.67913		574.045	54.4302	20.6489	0.3846	2.44337
574.574	54.4803	-0.0463146	0.068897	3.70008		574.545	54.4803	20.6287	0.36933	2.44847
575.074	54.5303	-0.5302	-0.0289882	3.72674		575.045	54.5303	20.61	0.35281	2.45384
575.574	54.5804	-0.11381	-0.1118	3.74133		575.545	54.5804	20.5931	0.33621	2.45795
576.074	54.6306	-0.24327	-0.16155	3.76702		576.045	54.6306	20.5778	0.3207	2.46745
576.574	54.6808	-0.0468022	-0.17115	3.78299		576.545	54.6808	20.5637	0.30723	2.46933
577.074	54.731	-0.12387	-0.1471	3.80971		577.045	54.731	20.5504	0.29653	2.47705
577.574	54.7812	-0.1174	-0.10609	3.82991		577.545	54.7812	20.5374	0.28878	2.48012
578.074	54.8314	-0.26151	-0.0651222	3.85398		578.045	54.8314	20.5242	0.28386	2.49091
578.574	54.8815	-0.1243	-0.0361947	3.87472		578.545	54.8815	20.5107	0.28131	2.49614
579.074	54.9317	-0.12241	-0.0255157	3.90148		579.045	54.9317	20.4969	0.28052	2.50184
579.574	54.9818	-0.0554969	-0.0337256	3.92609		579.545	54.9818	20.4827	0.28087	2.50531
580.074	55.0319	-0.17697	-0.0546939	3.95069		580.045	55.0319	20.4684	0.28178	2.51661
580.574	55.082	-0.18066	-0.0793079	3.97733		580.545	55.082	20.4541	0.28279	2.52573
581.074	55.132	-0.26457	-0.0999082	3.99438		581.045	55.132	20.4398	0.28353	2.52767
581.574	55.1821	-0.14217	-0.10899	4.0149		581.545	55.1821	20.4257	0.28367	2.53072
582.074	55.2321	-0.0658463	-0.0998638	4.04172		582.045	55.2321	20.4115	0.28286	2.54155
582.574	55.2822	0.00473505	-0.0709807	4.06669		582.545	55.2822	20.3972	0.28066	2.54338
583.074	55.3322	-0.20311	-0.0257274	4.08745		583.045	55.3322	20.3828	0.27658	2.5497
583.574	55.3823	-0.19715	0.0291938	4.11426		583.545	55.3823	20.3681	0.27011	2.55639
584.074	55.4323	-0.13554	0.0842708	4.1408		584.045	55.4323	20.3535	0.26081	2.56326
584.574	55.4824	-0.17196	0.129	4.15619		584.545	55.4824	20.3391	0.24851	2.5665
585.074	55.5324	-0.0106585	0.1535	4.18527		585.045	55.5324	20.3255	0.23339	2.57292
585.574	55.5824	-0.28287	0.14944	4.2044		585.545	55.5824	20.3129	0.21603	2.58162
586.074	55.6325	-0.0310377	0.11331	4.22814		586.045	55.6325	20.3019	0.19732	2.58083
586.574	55.6824	-0.23626	0.0505247	4.25639		586.545	55.6824	20.2925	0.17862	2.5926
587.074	55.7324	-0.18678	-0.0229828	4.28051		587.045	55.7324	20.285	0.16129	2.59785
587.574	55.7824	-0.39019	-0.0854949	4.30025		587.545	55.7824	20.279	0.14676	2.60063
588.074	55.8324	0.0006564	-0.11794	4.32507		588.045	55.8324	20.2741	0.1361	2.60494
588.574	55.8824	-0.0275856	-0.10976	4.35268		588.545	55.8824	20.2699	0.13001	2.61508
589.074	55.9324	-0.061826	-0.0650763	4.37784		589.045	55.9324	20.2657	0.12866	2.62
589.574	55.9823	-0.0483486	0.000883537	4.4038		589.545	55.9823	20.261	0.1317	2.63212
590.074	56.0322	-0.0335208	0.0659285	4.43006		590.045	56.0322	20.2555	0.13841	2.63183
590.574	56.0821	0.00342839	0.11144	4.45084		590.545	56.0821	20.2489	0.14775	2.63653
591.074	56.1319	-0.41649	0.12985	4.48109		591.045	56.1319	20.2412	0.15854	2.63949
591.574	56.1817	-0.0730638	0.12533	4.50405		591.545	56.1817	20.2325	0.16973	2.64733
592.074	56.2315	-0.24258	0.10928	4.52831		592.045	56.2315	20.2231	0.18029	2.65323
592.574	56.2814	-0.10649	0.095008	4.54957		592.545	56.2814	20.213	0.18948	2.65778
593.074	56.3313	-0.22904	0.0914181	4.57254		593.045	56.3313	20.2024	0.19681	2.66314
593.574	56.3813	-0.16418	0.10053	4.59785		593.545	56.3813	20.1916	0.20194	2.66549
594.074	56.4313	-0.0881782	0.118	4.62531		594.045	56.4313	20.1806	0.20475	2.6707
594.574	56.4812	-0.25824	0.13539	4.64923		594.545	56.4812	20.1695	0.20527	2.67608
595.074	56.5312	-0.18765	0.14351	4.67933		595.045	56.5312	20.1586	0.20365	2.68635
595.574	56.581	-0.25501	0.13627	4.70512		595.545	56.581	20.1477	0.20016	2.69242
596.074	56.6309	-0.0363522	0.11295	4.7242		596.045	56.6309	20.1373	0.19522	2.69562
596.574	56.6807	-0.20502	0.0755512	4.74856		596.545	56.6807	20.1273	0.18928	2.6995
597.074	56.7306	-0.32764	0.0280507	4.77332		597.045	56.7306	20.1178	0.18286	2.70828
597.574	56.7805	-0.16017	-0.0226708	4.79635		597.545	56.7805	20.109	0.17649	2.71116
598.074	56.8305	-0.2091	-0.0688907	4.82044		598.045	56.8305	20.1009	0.17063	2.71527
598.574	56.8804	-0.26644	-0.10254	4.84537		598.545	56.8804	20.0932	0.16561	2.71814
599.074	56.9304	-0.20226	-0.11653	4.86892		599.045	56.9304	20.0858	0.1615	2.7242
599.574	56.9803	-0.0517237	-0.10663	4.89131		599.545	56.9803	20.0784	0.15811	2.72774
600.074	57.0303	-0.3464	-0.0734058	4.90762		600.045	57.0303	20.0709	0.15499	2.73279
600.574	57.0802	-0.15139	-0.0238558	4.93723		600.545	57.0802	20.0631	0.15149	2.73967
601.074	57.1302	-0.12549	0.0314295	4.95769		601.045	57.1302	20.0549	0.14696	2.7471
601.574	57.1802	-0.21742	0.0818813	4.98373		601.545	57.1802	20.0466	0.1408	2.74904
602.074	57.2302	-0.20565	0.1177	5.0097		602.045	57.2302	20.0384	0.13266	2.75481
602.574	57.2803	-0.32648	0.13275	5.0331		602.545	57.2803	20.0308	0.1226	2.76143
603.074	57.3304	-0.0736626	0.12547	5.05606		603.045	57.3304	20.024	0.11098	2.76452
603.574	57.3806	-0.40775	0.0970794	5.08207		603.545	57.3806	20.0184	0.098582	2.76888
604.074	57.4307	-0.0858778	0.050662	5.10807		604.045	57.4307	20.014	0.0864653	2.77532
604.574	57.4807	-0.35771	-0.00864711	5.13021		604.545	57.4807	20.0108	0.0756853	2.77992
605.074	57.5308	-0.27264	-0.0731871	5.15561		605.045	57.5308	20.0086	0.0673759	2.78611
605.574	57.5808	-0.22065	-0.13546	5.18833		605.545	57.5808	20.0071	0.0624873	2.79058
606.074	57.6308	-0.20756	-0.18716	5.2073		606.045	57.6308	20.006	0.0616002	2.78975
606.574	57.6807	-0.2799	-0.21857	5.23309		606.545	57.6807	20.0048	0.064897	2.79443
607.074	57.7307	-0.13889	-0.2208	5.26066		607.045	57.7307	20.0031	0.0720886	2.79899
607.574	57.7807	-0.0786995	-0.18875	5.28847		607.545	57.7807	20.0005	0.0825393	2.80592
608.074	57.8308	-0.237	-0.12244	5.31498		608.045	57.8308	19.9967	0.0952218	2.81185
608.574	57.8807	-0.0950368	-0.0285692	5.34292		608.545	57.8807	19.9917	0.10893	2.81832
609.074	57.9307	-0.24932	0.0768283	5.36498		609.045	57.9307	19.9854	0.12249	2.82182
609.574	57.9806	-0.0308516	0.1744	5.38609		609.545	57.9806	19.978	0.13463	2.82563
610.074	58.0305	-0.0982778	0.24738	5.41247		610.045	58.0305	19.9697	0.14444	2.82805
610.574	58.0805	-0.21132	0.28528	5.43785		610.545	58.0805	19.9608	0.15118	2.83477
611.074	58.1305	-0.28623	0.28961	5.45873		611.045	58.1305	19.9516	0.15436	2.83488
611.574	58.1805	-0.17257	0.27243	5.48013		611.545	58.1805	19.9425	0.15384	2.8363
612.074	58.2306	-0.36357	0.24919	5.50937		612.045	58.2306	19.9336	0.14969	2.84454
612.574	58.2806	-0.34043	0.23116	5.5375		612.545	58.2806	19.9252	0.1422	2.8489
613.074	58.3305	-0.0836603	0.22054	5.56272		613.045	58.3305	19.9175	0.1318	2.85332
613.574	58.3805	-0.33411	0.20943	5.58788		613.545	58.3805	19.9105	0.11917	2.85795
614.074	58.4305	-0.29585	0.18579	5.61148		614.045	58.4305	19.9044	0.10499	2.86783
614.574	58.4804	-0.25985	0.14212	5.63695		614.545	58.4804	19.8992	0.0901851	2.8749
615.074	58.5304	-0.46553	0.0802323	5.6627		615.045	58.5304	19.895	0.0757363	2.87683
615.574	58.5802	-0.18775	0.0103965	5.68634		615.545	58.5802	19.892	0.0627636	2.8822
616.074	58.6301	-0.35173	-0.0518132	5.7152		616.045	58.6301	19.8901	0.0525806	2.88267
616.574	58.68	-0.26325	-0.0912874	5.73716		616.545	58.68	19.8892	0.0464492	2.88613
617.074	58.73	-0.27871	-0.10101	5.75774		617.045	58.73	19.8892	0.0455188	2.89108
617.574	58.7799	-0.29431	-0.083203	5.7811		617.545	58.7799	19.8895	0.0506181	2.89514
618.074	58.8298	-0.27207	-0.0492913	5.81051		618.045	58.8298	19.8898	0.0620479	2.90408
618.574	58.8797	-0.22645	-0.0138439	5.83582		618.545	58.8797	19.8892	0.0796248	2.9085
619.074	58.9296	-0.18487	0.0113469	5.86066		619.045	58.9296	19.8872	0.10227	2.91202
619.574	58.9795	-0.26634	0.0208984	5.88024		619.545	58.9795	19.883	0.12831	2.91227
620.074	59.0295	-0.40235	0.0162631	5.90152		620.045	59.0295	19.8764	0.15546	2.916
620.574	59.0795	-0.28132	0.00506055	5.91986		620.545	59.0795	19.867	0.18104	2.92216
621.074	59.1295	-0.31433	-0.00207855	5.94102		621.045	59.1295	19.8551	0.20241	2.92651
621.574	59.1795	-0.30327	0.00245946	5.96881		621.545	59.1795	19.8411	0.21718	2.92755
622.074	59.2295	-0.0820192	0.0200089	5.99103		622.045	59.2295	19.8256	0.22344	2.92764
622.574	59.2796	-0.26236	0.0478873	6.01438		622.545	59.2796	19.8098	0.22015	2.9338
623.074	59.3296	-0.27296	0.0811679	6.03987		623.045	59.3296	19.7947	0.20729	2.938
623.574	59.3796	-0.42022	0.11294	6.06445		623.545	59.3796	19.7812	0.18581	2.94359
624.074	59.4296	-0.21068	0.13576	6.09048		624.045	59.4296	19.7703	0.15764	2.94802
624.574	59.4796	-0.4719	0.14346	6.10849		624.545	59.4796	19.7622	0.12512	2.95008
625.074	59.5296	-0.31596	0.13296	6.14011		625.045	59.5296	19.7572	0.0909646	2.95445
625.574	59.5797	-0.27927	0.10273	6.16156		625.545	59.5797	19.7551	0.0579112	2.96352
626.074	59.6298	-0.33598	0.0543979	6.18709		626.045	59.6298	19.7553	0.0283484	2.96193
626.574	59.6799	-0.45425	-0.00464289	6.21457		626.545	59.6799	19.7574	0.0042294	2.96491
627.074	59.73	-0.32999	-0.0635072	6.23558		627.045	59.73	19.7607	-0.013169	2.96752
627.574	59.7801	-0.18317	-0.11284	6.25889		627.545	59.7801	19.7645	-0.0229388	2.97173
628.074	59.8301	-0.38783	-0.14605	6.2841		628.045	59.8301	19.7685	-0.0249076	2.97572
628.574	59.8802	-0.35373	-0.16183	6.3084		628.545	59.8802	19.7722	-0.0192589	2.97971
629.074	59.9302	-0.26178	-0.16368	6.33498		629.045	59.9302	19.7752	-0.00670531	2.98391
629.574	59.9802	-0.16881	-0.15512	6.35792		629.545	59.9802	19.7771	0.0118979	2.98637
630.074	60.0302	-0.2552	-0.13745	6.38686		630.045	60.0302	19.7776	0.0351376	2.98965
630.574	60.0802	-0.32314	-0.11102	6.41073		630.545	60.0802	19.7764	0.0613854	2.99545
631.074	60.1303	-0.10724	-0.0756731	6.42986		631.045	60.1303	19.7731	0.0890022	2.9965
631.574	60.1803	-0.27409	-0.0332605	6.45441		631.545	60.1803	19.7675	0.11587	3.00396
632.074	60.2304	-0.20657	0.00871969	6.48202		632.045	60.2304	19.7596	0.14006	3.01407
632.574	60.2804	-0.201	0.0391392	6.50124		632.545	60.2804	19.7497	0.15993	3.01533
633.074	60.3304	-0.19901	0.0495198	6.52764		633.045	60.3304	19.7382	0.17408	3.02228
633.574	60.3804	-0.43606	0.0394228	6.55096		633.545	60.3804	19.726	0.18193	3.02687
634.074	60.4304	-0.35899	0.0189637	6.5778		634.045	60.4304	19.7138	0.18356	3.03476
634.574	60.4804	-0.31364	0.0038635	6.59629		634.545	60.4804	19.7023	0.17975	3.03839
635.074	60.5304	-0.30453	0.00762132	6.6226		635.045	60.5304	19.6922	0.17178	3.04462
635.574	60.5804	-0.17361	0.0334178	6.64289		635.545	60.5804	19.6837	0.16125	3.0482
636.074	60.6304	-0.25742	0.0716188	6.66767		636.045	60.6304	19.6766	0.14976	3.0568
636.574	60.6804	-0.20718	0.10347	6.68526		636.545	60.6804	19.6708	0.13869	3.06099
637.074	60.7304	-0.40884	0.11066	6.71125		637.045	60.7304	19.6657	0.12898	3.06816
637.574	60.7804	-0.42869	0.0858635	6.7343		637.545	60.7804	19.6607	0.12092	3.0675
638.074	60.8304	-0.40157	0.0352696	6.75899		638.045	60.8304	19.6555	0.11437	3.0768
638.574	60.8804	-0.33466	-0.0241667	6.78651		638.545	60.8804	19.65	0.10886	3.08579
639.074	60.9304	-0.20254	-0.072888	6.80731		639.045	60.9304	19.6442	0.10387	3.08653
639.574	60.9804	-0.34882	-0.0980645	6.83521		639.545	60.9804	19.6384	0.0989164	3.09655
640.074	61.0304	-0.32396	-0.0960502	6.86321		640.045	61.0304	19.6329	0.0937721	3.10616
640.574	61.0803	-0.39375	-0.0720761	6.87937		640.545	61.0803	19.6279	0.0885123	3.11182
641.074	61.1302	-0.23204	-0.0368143	6.8983		641.045	61.1302	19.6236	0.0834827	3.11053
641.574	61.1801	-0.35648	-0.00084275	6.9248		641.545	61.1801	19.6201	0.079112	3.11788
642.074	61.23	-0.097466	0.0292076	6.94622		642.045	61.23	19.6171	0.0759251	3.12406
642.574	61.2799	-0.29797	0.0501615	6.96809		642.545	61.2799	19.6145	0.0742434	3.12578
643.074	61.3299	-0.28905	0.0615318	6.98715		643.045	61.3299	19.6119	0.0741422	3.12961
643.574	61.3798	-0.46146	0.0647963	7.00329		643.545	61.3798	19.6089	0.0754269	3.13192
644.074	61.4298	-0.20549	0.0631599	7.02768		644.045	61.4298	19.6055	0.0776473	3.13766
644.574	61.4797	-0.23025	0.0596782	7.04338		644.545	61.4797	19.6014	0.0802035	3.14438
645.074	61.5297	-0.22173	0.0548477	7.06444		645.045	61.5297	19.5968	0.0824623	3.14696
645.574	61.5796	-0.31959	0.0462589	7.08356		645.545	61.5796	19.5918	0.0839144	3.14732
646.074	61.6296	-0.21744	0.0301332	7.10419		646.045	61.6296	19.5866	0.0842444	3.15138
646.574	61.6796	-0.23049	0.00466661	7.12407		646.545	61.6796	19.5817	0.083408	3.15424
647.074	61.7296	-0.30971	-0.028769	7.14767		647.045	61.7296	19.5771	0.0816222	3.16346
647.574	61.7798	-0.45163	-0.0638211	7.16832		647.545	61.7798	19.573	0.0793042	3.16808
648.074	61.83	-0.3647	-0.0895631	7.18284		648.045	61.83	19.5694	0.0769437	3.17039
648.574	61.8801	-0.14755	-0.0969321	7.21162		648.545	61.8801	19.5661	0.075038	3.17464
649.074	61.9302	-0.28193	-0.0817246	7.23423		649.045	61.9302	19.563	0.0739916	3.1797
649.574	61.9803	-0.2928	-0.0460046	7.24683		649.545	61.9803	19.5599	0.0740791	3.1768
650.074	62.0303	-0.33167	0.000242993	7.2742		650.045	62.0303	19.5567	0.0754131	3.18344
650.574	62.0804	-0.22898	0.0436008	7.29728		650.545	62.0804	19.5533	0.0779637	3.18973
651.074	62.1305	-0.34942	0.072152	7.31999		651.045	62.1305	19.5496	0.0815843	3.19639
651.574	62.1806	-0.24086	0.0776218	7.33567		651.545	62.1806	19.5457	0.0860369	3.19686
652.074	62.2307	-0.41284	0.0584416	7.35493		652.045	62.2307	19.5414	0.0910611	3.20194
652.574	62.2807	-0.15766	0.0194878	7.38207		652.545	62.2807	19.5367	0.0963452	3.20985
653.074	62.3307	-0.4831	-0.0323992	7.39878		653.045	62.3307	19.5317	0.10153	3.21599
653.574	62.3807	-0.2703	-0.0850567	7.42272		653.545	62.3807	19.5264	0.10626	3.22297
654.074	62.4307	-0.36802	-0.1237	7.44356		654.045	62.4307	19.5207	0.11015	3.22699
654.574	62.4807	-0.21608	-0.13787	7.46434		654.545	62.4807	19.5147	0.11279	3.23509
655.074	62.5308	-0.32847	-0.12086	7.48262		655.045	62.5308	19.5085	0.11375	3.24019
655.574	62.5808	-0.34579	-0.071328	7.5041		655.545	62.5808	19.502	0.11265	3.24244
656.074	62.6309	-0.0571395	0.00285163	7.52805		656.045	62.6309	19.4954	0.10919	3.252
656.574	62.6809	-0.12197	0.0867817	7.54091		656.545	62.6809	19.489	0.10323	3.25382
657.074	62.7309	-0.2863	0.1596	7.56328		657.045	62.7309	19.4829	0.0948189	3.26084
657.574	62.7809	-0.45431	0.20193	7.5853		657.545	62.7809	19.4774	0.0842741	3.26771
658.074	62.831	-0.17383	0.20261	7.59952		658.045	62.831	19.4728	0.0721074	3.27193
658.574	62.881	-0.28535	0.16053	7.62429		658.545	62.881	19.4692	0.059067	3.27681
659.074	62.9311	-0.48411	0.0860704	7.64321		659.045	62.9311	19.4667	0.0460765	3.27804
659.574	62.9812	-0.54513	-0.000693212	7.6598		659.545	62.9812	19.4653	0.034151	3.28262
660.074	63.0313	-0.14453	-0.0781782	7.67925		660.045	63.0313	19.4649	0.0243835	3.28557
660.574	63.0813	-0.45355	-0.13146	7.70946		660.545	63.0813	19.4653	0.0176651	3.29426
661.074	63.1314	-0.21839	-0.15498	7.72466		661.045	63.1314	19.4662	0.0147322	3.29485
661.574	63.1814	-0.20772	-0.15336	7.74129		661.545	63.1814	19.4672	0.0160316	3.30249
662.074	63.2315	-0.20886	-0.13562	7.76392		662.045	63.2315	19.468	0.0216883	3.3116
662.574	63.2816	-0.30778	-0.10899	7.7819		662.545	63.2816	19.4683	0.0315167	3.31328
663.074	63.3316	-0.30072	-0.0776695	7.7957		663.045	63.3316	19.4679	0.0450229	3.31833
663.574	63.3816	-0.2843	-0.0440359	7.82217		663.545	63.3816	19.4663	0.0613977	3.32654
664.074	63.4316	-0.16986	-0.00716369	7.83765		664.045	63.4316	19.4634	0.0795083	3.33251
664.574	63.4816	-0.31592	0.0323279	7.85594		664.545	63.4816	19.459	0.0980437	3.33898
665.074	63.5316	-0.11581	0.0667251	7.88344		665.045	63.5316	19.4531	0.11561	3.34647
665.574	63.5816	-0.46618	0.0881217	7.89422		665.545	63.5816	19.4457	0.13095	3.35332
666.074	63.6316	-0.2291	0.0932301	7.91972		666.045	63.6316	19.4371	0.14288	3.36069
666.574	63.6816	-0.25272	0.0840948	7.93352		666.545	63.6816	19.4277	0.15054	3.36295
667.074	63.7316	-0.19876	0.0700359	7.95285		667.045	63.7316	19.4179	0.15344	3.36962
667.574	63.7816	-0.31861	0.0642576	7.97759		667.545	63.7816	19.4081	0.15148	3.37086
668.074	63.8316	-0.32915	0.0815004	7.99549		668.045	63.8316	19.3989	0.14501	3.3808
668.574	63.8815	-0.19019	0.13328	8.01728		668.545	63.8815	19.3906	0.13479	3.37941
669.074	63.9314	-0.39878	0.22047	8.03989		669.045	63.9314	19.3834	0.12187	3.38878
669.574	63.9813	-0.1857	0.33033	8.05467		669.545	63.9813	19.3774	0.10748	3.39461
670.074	64.0312	-0.29808	0.43622	8.07345		670.045	64.0312	19.3726	0.0928775	3.40106
670.574	64.0812	-0.14429	0.49863	8.09103		670.545	64.0812	19.3691	0.0792869	3.40442
671.074	64.1312	-0.41783	0.4807	8.10556		671.045	64.1312	19.3667	0.0677118	3.40421
671.574	64.1811	-0.38669	0.36279	8.12997		671.545	64.1811	19.365	0.0588827	3.40861
672.074	64.2311	-0.61805	0.15442	8.15134		672.045	64.2311	19.3639	0.0530911	3.41762
672.574	64.2811	-0.79375	-0.1062	8.16692		672.545	64.2811	19.3628	0.0501704	3.42362
673.074	64.3311	-0.53657	-0.35836	8.18885		673.045	64.3311	19.3615	0.0495123	3.42548
673.574	64.3811	-0.37213	-0.54401	8.20005		673.545	64.3811	19.3596	0.050172	3.42835
674.074	64.4311	-0.43273	-0.62584	8.21823		674.045	64.4311	19.3569	0.0509811	3.4311
674.574	64.4811	-0.19924	-0.59867	8.23346		674.545	64.4811	19.3534	0.050753	3.43796
675.074	64.5312	-0.23141	-0.48817	8.25077		675.045	64.5312	19.3493	0.0485041	3.44625
675.574	64.5811	-0.20824	-0.33634	8.26847		675.545	64.5811	19.3452	0.0436925	3.45053
676.074	64.6312	-0.40003	-0.18611	8.28531		676.045	64.6312	19.3413	0.0363176	3.4562
676.574	64.6811	-0.16409	-0.0659458	8.29853		676.545	64.6811	19.3384	0.0270353	3.46308
677.074	64.7311	-0.32236	0.0154866	8.32506		677.045	64.7311	19.3367	0.0171089	3.47283
677.574	64.781	-0.24263	0.0641893	8.33786		677.545	64.781	19.3366	0.00818835	3.4712
678.074	64.831	-0.26631	0.092999	8.35254		678.045	64.831	19.3379	0.00210078	3.47896
678.574	64.8809	-0.24812	0.11506	8.36808		678.545	64.8809	19.3403	0.000602932	3.47871
679.074	64.9309	-0.21776	0.13764	8.38444		679.045	64.9309	19.3434	0.00502495	3.4833
679.574	64.9809	-0.3359	0.15983	8.40093		679.545	64.9809	19.3464	0.0160839	3.48951
680.074	65.0308	-0.18946	0.1752	8.41416		680.045	65.0308	19.3484	0.0335386	3.49202
680.574	65.0808	-0.27116	0.17497	8.43269		680.545	65.0808	19.3488	0.0564502	3.49643
681.074	65.1308	-0.39791	0.15367	8.44432		681.045	65.1308	19.3468	0.0828398	3.49575
681.574	65.1808	-0.22069	0.1116	8.46078		681.545	65.1808	19.3421	0.1105	3.50696
682.074	65.2308	-0.43564	0.0567438	8.47544		682.045	65.2308	19.3345	0.1366	3.50804
682.574	65.2809	-0.26962	-0.000303642	8.4868		682.545	65.2809	19.3245	0.15869	3.51036
683.074	65.3311	-0.50259	-0.0497696	8.50561		683.045	65.3311	19.3125	0.17476	3.51851
683.574	65.3812	-0.18793	-0.0845582	8.52162		683.545	65.3812	19.2996	0.18358	3.52166
684.074	65.4313	-0.42076	-0.10407	8.53782		684.045	65.4313	19.2865	0.18496	3.52947
684.574	65.4813	-0.17725	-0.11188	8.5602		684.545	65.4813	19.2743	0.17953	3.54091
685.074	65.5313	-0.44151	-0.11258	8.57492		685.045	65.5313	19.2637	0.16873	3.54553
685.574	65.5812	-0.11843	-0.10866	8.58805		685.545	65.5812	19.255	0.15453	3.55051
686.074	65.6311	-0.38391	-0.10079	8.60576		686.045	65.6311	19.2483	0.13899	3.55254
686.574	65.6811	-0.25926	-0.0884667	8.61498		686.545	65.6811	19.2434	0.12407	3.55582
687.074	65.731	-0.41795	-0.0697479	8.62853		687.045	65.731	19.2396	0.11111	3.56265
687.574	65.781	-0.0949176	-0.0423668	8.64602		687.545	65.781	19.2364	0.10077	3.5641
688.074	65.831	-0.22317	-0.00708448	8.65902		688.045	65.831	19.2332	0.0929685	3.57168
688.574	65.881	-0.2133	0.032504	8.67389		688.545	65.881	19.2295	0.0870161	3.57976
689.074	65.9312	-0.26626	0.071125	8.68802		689.045	65.9312	19.2251	0.0817749	3.5808
689.574	65.9813	-0.23469	0.10231	8.70073		689.545	65.9813	19.2202	0.0759849	3.5875
690.074	66.0315	-0.22451	0.12226	8.71667		690.045	66.0315	19.2151	0.0685522	3.59045
690.574	66.0817	-0.52255	0.13039	8.72996		690.545	66.0817	19.2101	0.0586882	3.59545
691.074	66.1319	-0.33252	0.1302	8.74461		691.045	66.1319	19.2058	0.0461237	3.59998
691.574	66.182	-0.37496	0.12849	8.75919		691.545	66.182	19.2026	0.0310797	3.60963
692.074	66.2321	-0.31392	0.13109	8.77675		692.045	66.2321	19.2008	0.0142804	3.60968
692.574	66.282	-0.432	0.13887	8.79563		692.545	66.282	19.2006	-0.00326589	3.61524
693.074	66.332	-0.39244	0.14631	8.80821		693.045	66.332	19.2018	-0.020362	3.61988
693.574	66.3819	-0.37631	0.14522	8.82128		693.545	66.3819	19.2043	-0.0358872	3.62562
694.074	66.4319	-0.39105	0.12815	8.83004		694.045	66.4319	19.2078	-0.0488577	3.62619
694.574	66.4819	-0.2741	0.090873	8.84517		694.545	66.4819	19.2121	-0.0586337	3.62906
695.074	66.5319	-0.47239	0.0357758	8.85666		695.045	66.5319	19.2168	-0.0648068	3.63183
695.574	66.582	-0.38695	-0.0283805	8.86929		695.545	66.582	19.2215	-0.0673239	3.63993
696.074	66.632	-0.52369	-0.0891899	8.88575		696.045	66.632	19.2261	-0.066429	3.64962
696.574	66.682	-0.28057	-0.13616	8.89642		696.545	66.682	19.2302	-0.0625417	3.65011
697.074	66.732	-0.48405	-0.16358	8.91684		697.045	66.732	19.2339	-0.0562106	3.657
697.574	66.782	-0.25813	-0.16965	8.92888		697.545	66.782	19.2369	-0.0480733	3.65997
698.074	66.832	-0.34771	-0.15706	8.93658		698.045	66.832	19.2392	-0.0387282	3.66375
698.574	66.8819	-0.20024	-0.13084	8.95663		698.545	66.8819	19.2408	-0.0287099	3.66878
699.074	66.9318	-0.38318	-0.0960421	8.96699		699.045	66.9318	19.2418	-0.0183778	3.67191
699.574	66.9816	-0.15865	-0.0568703	8.98193		699.545	66.9816	19.2422	-0.00800594	3.67555
700.074	67.0314	-0.39288	-0.0171379	8.98842		700.045	67.0314	19.2422	0.00233273	3.67863
700.574	67.0812	-0.27508	0.0192186	9.00024		700.545	67.0812	19.2418	0.0126498	3.68519
701.074	67.1312	-0.4088	0.046188	9.01217		701.045	67.1312	19.241	0.0229638	3.692
701.574	67.1812	-0.28526	0.0577122	9.0209		701.545	67.1812	19.2398	0.0333383	3.69363
702.074	67.2312	-0.35925	0.0506266	9.02843		702.045	67.2312	19.2381	0.0436735	3.69664
702.574	67.2811	-0.32714	0.027797	9.03891		702.545	67.2811	19.2359	0.0537697	3.70252
703.074	67.3311	-0.39721	-0.00155646	9.0487		703.045	67.3311	19.233	0.0632759	3.70444
703.574	67.3811	-0.30779	-0.0237526	9.05986		703.545	67.3811	19.2293	0.0716482	3.70546
704.074	67.431	-0.31589	-0.0248801	9.06955		704.045	67.431	19.2248	0.078331	3.71089
704.574	67.481	-0.35776	0.00216589	9.07959		704.545	67.481	19.2197	0.082755	3.71667
705.074	67.531	-0.32574	0.0530722	9.09218		705.045	67.531	19.2141	0.0845349	3.72238
705.574	67.581	-0.34284	0.11258	9.10104		705.545	67.581	19.2085	0.0835546	3.72336
706.074	67.6309	-0.21848	0.15961	9.10836		706.045	67.6309	19.2031	0.0799823	3.72957
706.574	67.6809	-0.32945	0.17683	9.12107		706.545	67.6809	19.1982	0.0743313	3.73602
707.074	67.7309	-0.2943	0.15701	9.12705		707.045	67.7309	19.1942	0.0673669	3.73679
707.574	67.7809	-0.46477	0.1069	9.13248		707.545	67.7809	19.1911	0.0601134	3.74137
708.074	67.8309	-0.19078	0.0432503	9.13714		708.045	67.8309	19.1889	0.0536095	3.74283
708.574	67.8809	-0.46745	-0.0140456	9.15572		708.545	67.8809	19.1875	0.0487823	3.75407
709.074	67.931	-0.42179	-0.0514891	9.16377		709.045	67.931	19.1866	0.0462827	3.75657
709.574	67.981	-0.37306	-0.0665324	9.17796		709.545	67.981	19.1859	0.0463826	3.76462
710.074	68.0311	-0.16828	-0.0671552	9.18095		710.045	68.0311	19.1848	0.0488889	3.76242
710.574	68.0812	-0.35364	-0.0672404	9.18995		710.545	68.0812	19.1832	0.0531963	3.77226
711.074	68.1312	-0.33156	-0.0797915	9.20644		711.045	68.1312	19.1807	0.0583079	3.78098
711.574	68.1813	-0.28258	-0.11001	9.21285		711.545	68.1813	19.1772	0.0630624	3.77894
712.074	68.2313	-0.37005	-0.15248	9.21924		712.045	68.2313	19.1729	0.0662386	3.7837
712.574	68.2812	-0.39766	-0.19392	9.22983		712.545	68.2812	19.168	0.066816	3.78485
713.074	68.3312	-0.40783	-0.2177	9.24047		713.045	68.3312	19.1628	0.0640785	3.79536
713.574	68.3812	-0.24798	-0.20976	9.25491		713.545	68.3812	19.1579	0.0577656	3.80195
714.074	68.4312	-0.29152	-0.16333	9.26043		714.045	68.4312	19.1536	0.0480541	3.80108
714.574	68.4811	-0.1382	-0.0808244	9.27126		714.545	68.4811	19.1503	0.0356136	3.80969
715.074	68.5312	-0.24763	0.0242025	9.28525		715.045	68.5312	19.1484	0.0214804	3.81597
715.574	68.5813	-0.10297	0.13371	9.29352		715.545	68.5813	19.1479	0.00691512	3.82626
716.074	68.6314	-0.41777	0.22962	9.30013		716.045	68.6314	19.1487	-0.00674071	3.82967
716.574	68.6815	-0.22274	0.29527	9.31055		716.545	68.6815	19.1507	-0.0184341	3.8338
717.074	68.7317	-0.44299	0.32158	9.31188		717.045	68.7317	19.1534	-0.0271862	3.83514
717.574	68.7817	-0.18233	0.3068	9.32375		717.545	68.7817	19.1565	-0.0324293	3.83819
718.074	68.8317	-0.45543	0.25603	9.33913		718.045	68.8317	19.1598	-0.0338631	3.84324
718.574	68.8816	-0.36604	0.17761	9.3536		718.545	68.8816	19.1629	-0.0314796	3.84929
719.074	68.9315	-0.29911	0.0828176	9.35694		719.045	68.9315	19.1655	-0.0255297	3.84843
719.574	68.9814	-0.43515	-0.0160292	9.36271		719.545	68.9814	19.1674	-0.0164887	3.85363
720.074	69.0313	-0.38272	-0.10833	9.37055		720.045	69.0313	19.1686	-0.00489604	3.85644
720.574	69.0812	-0.46956	-0.1842	9.38022		720.545	69.0812	19.169	0.00860144	3.86537
721.074	69.1311	-0.37508	-0.237	9.38003		721.045	69.1311	19.1685	0.0233515	3.85849
721.574	69.1811	-0.38418	-0.26382	9.38859		721.545	69.1811	19.167	0.0387678	3.85721
722.074	69.2311	-0.18609	-0.26543	9.40011		722.045	69.2311	19.1646	0.0542528	3.86424
722.574	69.2811	-0.26504	-0.24565	9.41339		722.545	69.2811	19.1613	0.0692149	3.86923
723.074	69.3311	-0.30831	-0.21061	9.41725		723.045	69.3311	19.1571	0.0832022	3.8694
723.574	69.3811	-0.31002	-0.1673	9.42627		723.545	69.3811	19.152	0.0957497	3.87312
724.074	69.4311	-0.31534	-0.12116	9.43925		724.045	69.4311	19.1461	0.10645	3.87633
724.574	69.4811	-0.19886	-0.0753612	9.44399		724.545	69.4811	19.1397	0.11505	3.87576
725.074	69.5311	-0.24098	-0.0295655	9.45594		725.045	69.5311	19.1328	0.1214	3.8775
725.574	69.5811	-0.14334	0.0195964	9.46196		725.545	69.5811	19.1257	0.12546	3.88163
726.074	69.6311	-0.33179	0.0756674	9.47463		726.045	69.6311	19.1186	0.12736	3.88457
726.574	69.6811	-0.17732	0.13794	9.48147		726.545	69.6811	19.1116	0.12731	3.88675
727.074	69.731	-0.33252	0.20022	9.48734		727.045	69.731	19.1049	0.12552	3.88944
727.574	69.781	-0.18816	0.25272	9.4949		727.545	69.781	19.0984	0.12223	3.89496
728.074	69.831	-0.42947	0.28586	9.49535		728.045	69.831	19.0922	0.11763	3.89849
728.574	69.8809	-0.44684	0.29391	9.50118		728.545	69.8809	19.0862	0.1119	3.90667
729.074	69.9309	-0.38981	0.2802	9.50641		729.045	69.9309	19.0804	0.10512	3.91305
729.574	69.9809	-0.41055	0.25719	9.51412		729.545	69.9809	19.075	0.0974014	3.91807
730.074	70.031	-0.34845	0.23913	9.51678		730.045	70.031	19.0699	0.0889113	3.92235
730.574	70.0811	-0.30826	0.23464	9.52121		730.545	70.0811	19.0653	0.0798697	3.92484
731.074	70.1312	-0.3879	0.24183	9.53365		731.045	70.1312	19.0613	0.0706993	3.93261
731.574	70.1813	-0.41297	0.24846	9.5386		731.545	70.1813	19.0581	0.0619215	3.93653
732.074	70.2313	-0.47795	0.23737	9.54034		732.045	70.2313	19.0556	0.0540503	3.93453
732.574	70.2813	-0.47445	0.1955	9.55164		732.545	70.2813	19.0538	0.0476273	3.9414
733.074	70.3313	-0.49416	0.1208	9.55839		733.045	70.3313	19.0525	0.043126	3.94613
733.574	70.3812	-0.49266	0.024258	9.56423		733.545	70.3812	19.0515	0.0408488	3.95022
734.074	70.4311	-0.64396	-0.0744575	9.57383		734.045	70.4311	19.0506	0.0409233	3.94587
734.574	70.4811	-0.5007	-0.15417	9.58449		734.545	70.4811	19.0495	0.0432481	3.95532
735.074	70.5311	-0.51661	-0.20115	9.58765		735.045	70.5311	19.0479	0.0475346	3.95642
735.574	70.5811	-0.32676	-0.21268	9.5949		735.545	70.5811	19.0458	0.0533047	3.96239
736.074	70.6311	-0.43855	-0.19712	9.59798		736.045	70.6311	19.0431	0.0600064	3.96389
736.574	70.681	-0.30801	-0.17009	9.60211		736.545	70.681	19.0398	0.0670664	3.96475
737.074	70.731	-0.39136	-0.14783	9.60985		737.045	70.731	19.0359	0.0740166	3.96679
737.574	70.781	-0.43859	-0.13932	9.61228		737.545	70.781	19.0316	0.0804593	3.97058
738.074	70.831	-0.43111	-0.14285	9.62231		738.045	70.831	19.027	0.0861512	3.97295
738.574	70.881	-0.31289	-0.14886	9.63166		738.545	70.881	19.0222	0.0910271	3.98045
739.074	70.931	-0.37319	-0.14501	9.6332		739.045	70.931	19.0172	0.0950696	3.98077
739.574	70.9811	-0.28627	-0.12186	9.63095		739.545	70.9811	19.0122	0.0983579	3.98147
740.074	71.0312	-0.36928	-0.0763469	9.64468		740.045	71.0312	19.007	0.10096	3.98043
740.574	71.0813	-0.25589	-0.0137798	9.64386		740.545	71.0813	19.0019	0.10288	3.98147
741.074	71.1313	-0.3404	0.0541999	9.65734		741.045	71.1313	18.9967	0.10402	3.98954
741.574	71.1813	-0.26899	0.11293	9.66309		741.545	71.1813	18.9914	0.10412	3.98873
742.074	71.2313	-0.42164	0.14965	9.67519		742.045	71.2313	18.9859	0.10277	3.99346
742.574	71.2812	-0.39427	0.15714	9.6873		742.545	71.2812	18.9804	0.099415	3.99751
743.074	71.331	-0.33098	0.13471	9.69407		743.045	71.331	18.9746	0.0934086	4.00023
743.574	71.3809	-0.43303	0.0886835	9.69863		743.545	71.3809	18.9688	0.0840909	4.00387
744.074	71.4307	-0.47571	0.0310738	9.70345		744.045	71.4307	18.9632	0.0710138	4.00517
744.574	71.4806	-0.42182	-0.0242991	9.70532		744.545	71.4806	18.9581	0.0540418	4.00727
745.074	71.5305	-0.33926	-0.0665693	9.70944		745.045	71.5305	18.954	0.0334631	4.00822
745.574	71.5804	-0.25232	-0.0901094	9.71474		745.545	71.5804	18.9514	0.0100768	4.00879
746.074	71.6303	-0.43688	-0.0959138	9.71922		746.045	71.6303	18.9506	-0.0149432	4.00948
746.574	71.6803	-0.40273	-0.0905738	9.71814		746.545	71.6803	18.952	-0.0397661	4.01663
747.074	71.7303	-0.39047	-0.0813765	9.72797		747.045	71.7303	18.9556	-0.0626662	4.01675
747.574	71.7802	-0.21212	-0.0721696	9.72539		747.545	71.7802	18.9613	-0.0815111	4.0146
748.074	71.8303	-0.34395	-0.0639347	9.72891		748.045	71.8303	18.9687	-0.0946185	4.02118
748.574	71.8802	-0.26806	-0.0548455	9.73248		748.545	71.8802	18.9771	-0.10073	4.02241
749.074	71.9301	-0.32495	-0.0418386	9.73555		749.045	71.9301	18.9857	-0.0992389	4.0236
749.574	71.98	-0.39804	-0.0238395	9.74171		749.545	71.98	18.9938	-0.0902163	4.02593
750.074	72.0298	-0.3286	-0.00257169	9.75149		750.045	72.0298	19.0006	-0.0745043	4.03021
750.574	72.0797	-0.33162	0.0181829	9.75915		750.545	72.0797	19.0055	-0.0534548	4.03973
751.074	72.1296	-0.54499	0.0340364	9.75861		751.045	72.1296	19.0083	-0.0288658	4.04328
751.574	72.1796	-0.35846	0.0416087	9.76066		751.545	72.1796	19.0089	-0.00260689	4.04969
752.074	72.2296	-0.39591	0.0397076	9.76466		752.045	72.2296	19.0075	0.0235745	4.05063
752.574	72.2797	-0.32918	0.0306886	9.76517		752.545	72.2797	19.0042	0.0481912	4.053
753.074	72.3297	-0.44808	0.0193816	9.76363		753.045	72.3297	18.9996	0.0700717	4.055
753.574	72.3798	-0.41658	0.0117291	9.76254		753.545	72.3798	18.994	0.0884837	4.05851
754.074	72.4299	-0.49979	0.013038	9.76148		754.045	72.4299	18.9877	0.10328	4.06282
754.574	72.4798	-0.33216	0.0268843	9.76811		754.545	72.4798	18.981	0.11443	4.06776
755.074	72.5298	-0.31442	0.0524088	9.77371		755.045	72.5298	18.9741	0.12236	4.07171
755.574	72.5799	-0.42433	0.0850868	9.77058		755.545	72.5799	18.9671	0.12754	4.07794
756.074	72.6299	-0.33121	0.11835	9.77413		756.045	72.6299	18.9601	0.13052	4.08256
756.574	72.68	-0.35639	0.14317	9.77612		756.545	72.68	18.9533	0.13182	4.08145
757.074	72.7301	-0.31225	0.15184	9.77706		757.045	72.7301	18.9466	0.13182	4.08322
757.574	72.7802	-0.52099	0.14178	9.78175		757.545	72.7802	18.94	0.13077	4.08489
758.074	72.8303	-0.48114	0.11615	9.78887		758.045	72.8303	18.9335	0.12873	4.09047
758.574	72.8804	-0.43406	0.0815956	9.78977		758.545	72.8804	18.927	0.12559	4.08642
759.074	72.9304	-0.40422	0.0460078	9.79385		759.045	72.9304	18.9204	0.12115	4.08802
759.574	72.9805	-0.51812	0.0177078	9.79691		759.545	72.9805	18.9139	0.1151	4.08907
760.074	73.0306	-0.55818	0.0013158	9.79676		760.045	73.0306	18.9074	0.10724	4.08836
760.574	73.0807	-0.30313	-0.0029261	9.79858		760.545	73.0807	18.9012	0.0974908	4.08427
761.074	73.1307	-0.43403	0.00213052	9.79974		761.045	73.1307	18.8956	0.086019	4.08815
761.574	73.1808	-0.40049	0.0101978	9.79954		761.545	73.1808	18.8909	0.0732193	4.08536
762.074	73.2308	-0.47911	0.0126951	9.80386		762.045	73.2308	18.8872	0.0597841	4.08434
762.574	73.2809	-0.37702	0.00228702	9.80714		762.545	73.2809	18.8847	0.0465642	4.09167
763.074	73.331	-0.27277	-0.0259168	9.80842		763.045	73.331	18.8834	0.0345249	4.09156
763.574	73.3811	-0.44646	-0.0720839	9.81846		763.545	73.3811	18.8831	0.0245664	4.09769
764.074	73.4312	-0.50817	-0.12895	9.82707		764.045	73.4312	18.8835	0.0173596	4.09782
764.574	73.4813	-0.4281	-0.18318	9.83396		764.545	73.4813	18.8844	0.0133133	4.09708
765.074	73.5312	-0.55104	-0.21959	9.8471		765.045	73.5312	18.8853	0.0124744	4.10555
765.574	73.5812	-0.16571	-0.22451	9.85503		765.545	73.5812	18.8859	0.0145056	4.10086
766.074	73.631	-0.38854	-0.19145	9.86527		766.045	73.631	18.8859	0.0187397	4.1059
766.574	73.6809	-0.28084	-0.12349	9.87247		766.545	73.6809	18.8851	0.0242608	4.10479
767.074	73.7308	-0.50392	-0.032603	9.87062		767.045	73.7308	18.8835	0.0300464	4.10198
767.574	73.7807	-0.22026	0.0630518	9.87251		767.545	73.7807	18.8812	0.035146	4.10751
768.074	73.8307	-0.34388	0.14391	9.87832		768.045	73.8307	18.8783	0.038718	4.10815
768.574	73.8807	-0.13924	0.19514	9.87848		768.545	73.8807	18.875	0.0402295	4.10822
769.074	73.9306	-0.43221	0.20891	9.88383		769.045	73.9306	18.8718	0.0394972	4.10437
769.574	73.9806	-0.42492	0.1859	9.88922		769.545	73.9806	18.8688	0.0367058	4.1111
770.074	74.0305	-0.34713	0.13435	9.8912		770.045	74.0305	18.8664	0.0323535	4.10742
770.574	74.0804	-0.50607	0.0652399	9.89382		770.545	74.0804	18.8647	0.0272002	4.1061
771.074	74.1303	-0.54114	-0.0100683	9.89573		771.045	74.1303	18.8638	0.0221382	4.11119
771.574	74.1803	-0.34737	-0.0791682	9.89827		771.545	74.1803	18.8635	0.0180355	4.11452
772.074	74.2302	-0.30749	-0.13044	9.90549		772.045	74.2302	18.8637	0.01568	4.11582
772.574	74.2802	-0.44633	-0.15297	9.9006		772.545	74.2802	18.8642	0.0156083	4.11361
773.074	74.3303	-0.35007	-0.13729	9.89945		773.045	74.3303	18.8647	0.0181141	4.11055
773.574	74.3804	-0.3635	-0.0802994	9.89874		773.545	74.3804	18.8649	0.0231681	4.11015
774.074	74.4305	-0.26451	0.0104478	9.89908		774.045	74.4305	18.8644	0.0304992	4.11371
774.574	74.4806	-0.34647	0.11869	9.89902		774.545	74.4806	18.8632	0.0395276	4.11276
775.074	74.5307	-0.2631	0.22365	9.89492		775.045	74.5307	18.8611	0.0495806	4.11328
775.574	74.5807	-0.45523	0.30378	9.89448		775.545	74.5807	18.8581	0.059953	4.11121
776.074	74.6307	-0.36281	0.34555	9.89947		776.045	74.6307	18.8544	0.0698873	4.11504
776.574	74.6807	-0.55829	0.34539	9.90466		776.545	74.6807	18.8501	0.0788363	4.11669
777.074	74.7307	-0.42694	0.30748	9.90203		777.045	74.7307	18.8452	0.0863714	4.11481
777.574	74.7807	-0.48724	0.24181	9.89917		777.545	74.7807	18.84	0.0922062	4.11431
778.074	74.8308	-0.5072	0.15947	9.89677		778.045	74.8308	18.8346	0.0962287	4.11616
778.574	74.8809	-0.68653	0.0728017	9.89408		778.545	74.8809	18.829	0.0984575	4.11223
779.074	74.9311	-0.64786	-0.0070935	9.89469		779.045	74.9311	18.8235	0.099033	4.11527
779.574	74.9812	-0.40098	-0.0688288	9.89968		779.545	74.9812	18.8181	0.0981827	4.11388
780.074	75.0314	-0.44041	-0.10139	9.90166		780.045	75.0314	18.8129	0.0961689	4.11106
780.574	75.0815	-0.58591	-0.0973943	9.91233		780.545	75.0815	18.808	0.0932504	4.11067
781.074	75.1316	-0.51335	-0.0566468	9.92016		781.045	75.1316	18.8033	0.089651	4.11128
781.574	75.1816	-0.39789	0.0097719	9.92941		781.545	75.1816	18.799	0.0854907	4.11111
782.074	75.2316	-0.35063	0.0803312	9.93791		782.045	75.2316	18.7949	0.0808074	4.11255
782.574	75.2816	-0.39671	0.12922	9.94169		782.545	75.2816	18.7909	0.0755037	4.11505
783.074	75.3315	-0.44974	0.13625	9.94766		783.045	75.3315	18.7871	0.0693429	4.11531
783.574	75.3815	-0.61346	0.0958862	9.94954		783.545	75.3815	18.7834	0.0620941	4.11633
784.074	75.4315	-0.53036	0.0196173	9.95415		784.045	75.4315	18.7798	0.0534997	4.11843
784.574	75.4815	-0.56389	-0.0692385	9.96417		784.545	75.4815	18.7766	0.0433609	4.12251
785.074	75.5315	-0.4731	-0.14391	9.96089		785.045	75.5315	18.7739	0.0316994	4.12076
785.574	75.5816	-0.42246	-0.18552	9.96124		785.545	75.5816	18.7719	0.0187429	4.12166
786.074	75.6316	-0.28303	-0.1915	9.9663		786.045	75.6316	18.7708	0.00479944	4.12314
786.574	75.6817	-0.43021	-0.17262	9.97394		786.545	75.6817	18.7707	-0.00937052	4.12574
787.074	75.7317	-0.41623	-0.14457	9.97858		787.045	75.7317	18.7718	-0.023015	4.12891
787.574	75.7816	-0.48586	-0.11993	9.973		787.545	75.7816	18.7739	-0.0352456	4.12061
788.074	75.8316	-0.56541	-0.10373	9.97613		788.045	75.8316	18.777	-0.0450929	4.12152
788.574	75.8815	-0.37532	-0.0915523	9.98252		788.545	75.8815	18.7809	-0.0518327	4.12294
789.074	75.9315	-0.38959	-0.0744812	9.98573		789.045	75.9315	18.7853	-0.0548073	4.11824
789.574	75.9814	-0.32642	-0.0452135	9.98654		789.545	75.9814	18.7898	-0.053692	4.11422
790.074	76.0313	-0.43542	-0.000174227	9.99468		790.045	76.0313	18.7941	-0.0484464	4.11878
790.574	76.0812	-0.37692	0.0586075	10.0011		790.545	76.0812	18.7978	-0.0393877	4.12273
791.074	76.1312	-0.4436	0.12152	10.0071		791.045	76.1312	18.8006	-0.0270055	4.12179
791.574	76.1812	-0.38571	0.17433	10.0049		791.545	76.1812	18.8023	-0.0120649	4.11361
792.074	76.2312	-0.5129	0.20338	10.0159		792.045	76.2312	18.8027	0.00468001	4.11595
792.574	76.2811	-0.5794	0.19713	10.0233		792.545	76.2811	18.802	0.0224195	4.12029
793.074	76.331	-0.49933	0.1513	10.0313		793.045	76.331	18.8001	0.0404441	4.12007
793.574	76.3808	-0.66163	0.0737258	10.0381		793.545	76.3808	18.7971	0.0581719	4.1264
794.074	76.4307	-0.47284	-0.0210453	10.0317		794.045	76.4307	18.7934	0.0751785	4.11694
794.574	76.4805	-0.54768	-0.11629	10.0293		794.545	76.4805	18.7888	0.0912469	4.12138
795.074	76.5305	-0.38067	-0.19836	10.0286		795.045	76.5305	18.7836	0.10647	4.11959
795.574	76.5805	-0.41863	-0.2646	10.0295		795.545	76.5805	18.7778	0.12113	4.12235
796.074	76.6304	-0.5172	-0.32365	10.0342		796.045	76.6304	18.7712	0.13579	4.12471
796.574	76.6804	-0.39732	-0.36877	10.0333		796.545	76.6804	18.764	0.1513	4.12223
797.074	76.7302	-0.40144	-0.36667	10.0368		797.045	76.7302	18.7561	0.17145	4.1225
797.574	76.7802	-0.39013	-0.35551	10.0376		797.545	76.7802	18.7472	0.20266	4.12248
798.074	76.8302	-0.28897	-0.25305	10.0374		798.045	76.8302	18.737	0.25868	4.12467
798.574	76.8802	-0.24043	0.29396	10.034		798.545	76.8802	18.7248	0.36	4.11859
799.074	76.9303	-0.45841	0	10.0306		799.045	76.9303	18.7137	0	4.11819
